# Supplementary material for: Pan-cancer analysis of non-oncogene addiction to DNA repair
Source: Sci Rep. 2021 Dec 1;11:23264. doi: 10.1038/s41598-021-02773-3 (PMC8636604; doi:10.1038/s41598-021-02773-3)
Supplement: Supplementary file 1 — Supplementary Table 1. [file 41598_2021_2773_MOESM1_ESM.xlsx]

## Sheet: Supp Table 1
EntrezID	Gene	Pathway	q1_efficacy	q1_selectivity	Title:	Efficacy and selectivity of DNA repair genes
64782	AEN	OTHER	-0.198	0.075	Legend:	Efficacy and Selectivity scores of the 241 DDR genes annotated in nine different DNA repair pathways initially included in the analysis
8846	ALKBH1	BER	-0.405	-0.045
121642	ALKBH2	DR	-0.116	-0.024
221120	ALKBH3	DR	-0.331	-0.09
328	APEX1	BER	-0.286	0.007
27301	APEX2	BER	-0.82	0.274
200558	APLF	BER	-0.216	-0.017
54840	APTX	BER	-0.281	-0.011
10973	ASCC3	DR	-0.458	0.139
472	ATM	OTHER	-0.292	0.869
545	ATR	OTHER	-1.383	0.128
84126	ATRIP	OTHER	-0.816	-0.097
546	ATRX	OTHER	-0.543	0.225
580	BARD1	FA/HR	-0.92	0.081
10286	BCAS2	OTHER	-0.986	0.144
641	BLM	FA/HR	-0.403	0.006
672	BRCA1	FA/HR	-0.935	0.115
675	BRCA2	FA/HR	-0.862	0.04
79184	BRCC3	OTHER	-0.214	0.071
83990	BRIP1	FA/HR	-0.602	-0.065
902	CCNH	NER	-0.989	-0.198
993	CDC25A	OTHER	-0.563	0.003
994	CDC25B	OTHER	-0.836	0.375
995	CDC25C	OTHER	-0.413	0.002
988	CDC5L	OTHER	-1.725	-0.214
1022	CDK7	NER	-1.518	-0.277
1069	CETN2	NER	-0.215	-0.022
10036	CHAF1A	OTHER	-1.593	-0.026
1111	CHEK1	OTHER	-1.666	-0.002
11200	CHEK2	OTHER	-0.049	1.18
1196	CLK2	OTHER	-0.566	-0.119
8452	CUL3	NER	-0.925	0.557
8451	CUL4A	NER	-0.377	0.112
8065	CUL5	NER	-0.212	0.582
9937	DCLRE1A	OTHER	-0.173	0.08
64858	DCLRE1B	OTHER	-1.075	0.18
64421	DCLRE1C	NHEJ	-0.326	-0.088
1642	DDB1	NER	-1.78	-0.292
1643	DDB2	NER	-0.395	-0.01
11144	DMC1	HR	-0.323	-0.075
1791	DNTT	NHEJ	-0.206	-0.116
1854	DUT	OTHER	-1.576	-0.103
146956	EME1	HR	-0.359	0.044
197342	EME2	HR	-0.293	-0.064
284131	ENDOV	OTHER	-0.339	-0.01
2067	ERCC1	NER/FA/HR	-0.44	-0.02
2068	ERCC2	NER	-1.152	-0.057
2071	ERCC3	NER	-0.618	-0.178
2072	ERCC4	NER/FA	-0.558	-0.035
2073	ERCC5	NER	-0.331	-0.158
2074	ERCC6	NER	-0.234	-0.119
1161	ERCC8	NER	-0.316	0.197
9156	EXO1	HR/MMR	-0.478	0.25
91442	FAAP24	FA	-0.496	-0.063
22909	FAN1	FA	-0.265	-0.046
2175	FANCA	FA	-0.553	0.166
2187	FANCB	FA	-0.156	0.259
2176	FANCC	FA	-0.427	-0.042
2177	FANCD2	FA	-0.468	-0.08
2178	FANCE	FA	-0.396	0.057
2188	FANCF	FA	-0.718	0.103
2189	FANCG	FA	-0.489	0.085
55215	FANCI	FA	-0.582	0.126
55120	FANCL	FA	-0.542	0.133
57697	FANCM	FA/HR	-0.818	0.296
2237	FEN1	BER/HR	-1.081	0.196
1647	GADD45A	OTHER	-0.218	0.034
10912	GADD45G	OTHER	-0.311	-0.024
348654	GEN1	HR	-0.286	-0.038
2965	GTF2H1	NER	-0.883	-0.018
2966	GTF2H2	NER	-0.626	-0.165
2967	GTF2H3	NER	-0.632	-0.227
2968	GTF2H4	NER	-1.007	-0.172
404672	GTF2H5	NER	-0.471	0.235
3014	H2AFX	HR	-0.677	-0.01
113510	HELQ	FA/HR	-0.248	-0.111
8924	HERC2	OTHER	-0.605	-0.004
3280	HES1	FA	-0.461	0.195
164045	HFM1	HR	-0.287	0.009
6596	HLTF	TS	-0.187	0.091
3146	HMGB1	BER/MMR	-0.736	0.127
3148	HMGB2	BER	-0.118	0.1
3364	HUS1	OTHER	-0.921	0.255
3417	IDH1	OTHER	-0.396	-0.009
54617	INO80	HR	-1.004	0.162
10524	KAT5	HR	-0.902	-0.079
3978	LIG1	BER/NER/MMR/HR	-0.795	0.118
3980	LIG3	BER	-0.534	-0.065
3981	LIG4	NHEJ	-0.378	-0.163
10459	MAD2L2	FA	-1.299	0.021
8930	MBD4	BER	-0.385	-0.178
9656	MDC1	OTHER	-0.546	0.068
4255	MGMT	DR	-0.171	-0.011
4292	MLH1	MMR	-0.376	-0.074
27030	MLH3	MMR	-0.168	-0.192
64210	MMS19	NER	-1.156	0.04
4331	MNAT1	NER	-1.053	-0.09
10933	MORF4L1	OTHER	-0.415	0.255
4350	MPG	BER	-0.338	0.062
136647	MPLKIP	BER/OTHER	-0.338	-0.044
64976	MRPL40	BER/OTHER	-0.921	0.213
4436	MSH2	MMR	-0.428	-0.09
4437	MSH3	MMR	-0.214	-0.031
2956	MSH6	MMR	-0.243	0.141
80198	MUS81	HR	-0.555	-0.08
4595	MUTYH	BER	-0.275	-0.081
79035	NABP2	OTHER	-0.521	0.252
4683	NBN	HR/NHEJ	-0.404	0.038
79661	NEIL1	BER	-0.272	0.088
252969	NEIL2	BER	-0.118	-0.006
55247	NEIL3	BER	-0.102	0.05
84901	NFATC2IP	HR	-0.588	-0.079
79840	NHEJ1	NHEJ	-0.51	-0.021
197370	NSMCE1	HR	-1.108	0.079
56160	NSMCE3	HR	-1.14	-0.033
54780	NSMCE4A	HR	-0.675	0.077
4913	NTHL1	BER	-0.35	-0.017
4968	OGG1	BER	-0.385	-0.008
79728	PALB2	FA/HR	-0.719	0.104
142	PARP1	BER/HR/NHEJ	-0.338	-0.138
10038	PARP2	BER/HR	-0.203	-0.111
10039	PARP3	BER/NHEJ	-0.318	-0.107
143	PARP4	BER	-0.231	0.155
22976	PAXIP1	HR	-0.749	0.765
5111	PCNA	BER/NER/MMR/HR/TS	-2.047	-0.038
5187	PER1	OTHER	-0.042	0.094
1263	PLK3	OTHER	-0.231	0.043
5356	PLRG1	OTHER	-1.401	-0.095
5378	PMS1	MMR	-0.168	0.077
5395	PMS2	MMR	-0.309	-0.096
11284	PNKP	BER/NHEJ	-0.858	-0.12
5422	POLA1	OTHER	-1.67	0.127
5423	POLB	BER/NHEJ/TS	-0.105	-0.044
5424	POLD1	BER/NER/MMR/HR	-1.338	-0.15
5425	POLD2	BER/NER/MMR/HR	-0.99	-0.11
10714	POLD3	BER/NER/MMR/HR	-1.331	-0.184
57804	POLD4	BER/NER/MMR/HR	-0.304	0.145
5426	POLE	BER/NER	-1.712	-0.103
5427	POLE2	BER/NER	-1.664	-0.134
54107	POLE3	BER/NER	-0.79	0.344
56655	POLE4	BER/NER	-0.596	0.28
5428	POLG	OTHER	-0.864	0.195
5429	POLH	HR	-0.368	-0.07
11201	POLI	TS	-0.093	0.18
51426	POLK	BER/TS	-0.216	-0.18
27343	POLL	BER/NHEJ/TS	-0.37	-0.093
27434	POLM	NHEJ	-0.385	0.101
353497	POLN	TS	-0.198	0.013
10721	POLQ	HR/TS	-0.668	-0.02
5531	PPP4C	HR	-1.241	-0.024
9989	PPP4R1	HR	-0.343	0.153
151987	PPP4R2	HR	-0.857	0.076
27339	PRPF19	OTHER	-2.247	-0.127
5728	PTEN	OTHER	-0.237	2.688
5810	RAD1	OTHER	-0.656	0.023
5884	RAD17	OTHER	-1.154	0.035
56852	RAD18	TS	-0.278	0.098
5886	RAD23A	NER	-0.308	-0.013
5887	RAD23B	NER	-0.56	0.094
10111	RAD50	HR/NHEJ	-0.387	-0.047
5888	RAD51	FA/HR	-1.51	0.163
5890	RAD51B	HR	-0.446	0.069
5889	RAD51C	FA/HR	-0.874	0.026
5892	RAD51D	HR	-1.018	-0.016
5893	RAD52	HR	-0.309	-0.088
25788	RAD54B	HR	-0.161	-0.155
8438	RAD54L	HR	-0.443	-0.103
5883	RAD9A	OTHER	-1.235	0.163
144715	RAD9B	OTHER	-0.316	-0.05
5932	RBBP8	HR	-1.069	0.047
9978	RBX1	NER	-1.587	0.258
201299	RDM1	HR	-0.433	-0.103
5965	RECQL	HR	-0.061	-0.04
9400	RECQL5	HR	-0.273	0.044
51455	REV1	TS	-0.268	-0.06
5980	REV3L	TS	-0.735	-0.175
5981	RFC1	BER/NER/MMR/HR	-0.864	-0.018
5982	RFC2	BER/NER/MMR/HR	-1.469	-0.218
5983	RFC3	BER/NER/MMR/HR	-1.486	-0.217
5984	RFC4	BER/NER/MMR/HR	-1.189	-0.022
5985	RFC5	BER/NER/MMR/HR	-1.237	-0.198
55183	RIF1	NHEH/OTHER	-0.629	0.105
80010	RMI1	FA/HR	-0.843	-0.021
116028	RMI2	FA/HR	-0.513	0.102
165918	RNF168	NHEJ	-0.921	0.285
6047	RNF4	OTHER	-0.868	0.09
9025	RNF8	NHEJ	-0.879	0.203
8731	RNMT	OTHER	-1.048	-0.132
6117	RPA1	NER/MMR/HR	-1.957	-0.095
6118	RPA2	NER/MMR/HR	-2.047	0.178
6119	RPA3	NER/MMR/HR	-1.538	-0.054
29935	RPA4	NER/MMR/HR	-0.263	-0.149
50484	RRM2B	OTHER	-0.291	0.006
51750	RTEL1	HR	-0.658	-0.029
6419	SETMAR	OTHER	-0.156	-0.113
257218	SHPRH	TS	-0.254	0.043
84464	SLX4	FA/HR	-0.476	-0.164
6597	SMARCA4	OTHER	-1.171	0.808
56916	SMARCAD1	HR	-0.216	0.12
6599	SMARCC1	OTHER	-0.749	0.164
23137	SMC5	HR	-1.059	0.177
23583	SMUG1	BER	-0.596	-0.113
6659	SOX4	OTHER	-0.451	0.324
23626	SPO11	HR	-0.292	0.259
83932	SPRTN	OTHER	-0.836	-0.005
126074	SWSAP1	HR	-0.36	-0.152
6917	TCEA1	NER	-0.371	0.211
6996	TDG	BER	-0.392	0.007
55775	TDP1	BER	-0.376	0.138
51567	TDP2	OTHER	-0.661	0.196
9894	TELO2	FA	-1	0.081
7156	TOP3A	FA/HR	-1.03	-0.251
11073	TOPBP1	OTHER	-1.148	-0.042
7157	TP53	OTHER	-0.649	3.727
7158	TP53BP1	HR/NHEJ	-0.549	1.113
11277	TREX1	OTHER	-0.248	-0.06
11219	TREX2	OTHER	-0.275	-0.093
7272	TTK	OTHER	-1.193	0.078
7298	TYMS	OTHER	-1.504	0.766
7319	UBE2A	TS	-0.604	0.329
7334	UBE2N	TS	-1.265	0.311
29089	UBE2T	FA	-0.527	-0.019
7336	UBE2V2	TS	-0.349	-0.111
51720	UIMC1	HR	-0.384	-0.041
7374	UNG	BER	-0.309	0.006
7398	USP1	FA/TS	-0.632	0.171
57654	UVSSA	NER	-0.317	-0.134
57599	WDR48	FA/TS	-0.995	0.49
7465	WEE1	OTHER	-1.875	-0.065
7486	WRN	BER/HR	-1.161	0.672
56949	XAB2	NER	-1.879	-0.219
7507	XPA	NER	-0.365	-0.133
7515	XRCC1	BER	-0.655	-0.085
7516	XRCC2	FA/HR	-0.775	0.195
7517	XRCC3	HR	-0.889	0.042
7518	XRCC4	NHEJ	-0.435	-0.029
7520	XRCC5	NHEJ	-1.243	-0.032
2547	XRCC6	NHEJ	-1.72	-0.204
7529	YWHAB	OTHER	-0.255	0.21
7531	YWHAE	OTHER	-0.534	0.336
7532	YWHAG	OTHER	-0.376	0.069
