# Supplementary material for: Pan-cancer analysis of non-oncogene addiction to DNA repair
Source: Sci Rep. 2021 Dec 1;11:23264. doi: 10.1038/s41598-021-02773-3 (PMC8636604; doi:10.1038/s41598-021-02773-3)
Supplement: Supplementary file 4 — Supplementary Table 4. [file 41598_2021_2773_MOESM4_ESM.xlsx]

## Sheet: Supp Table 4
Gene	Efficacy	Selectivity	Dep_score	log2_FC		Title:	Variables included in the clustering analysis
ATRIP	-0.816	-0.097	Intermediate	Upregulated		Legend:	The efficacy and selectivity scores were included as continuous variables. The dependency score of the 59 genes (for the whole set of 423 cancer cell lines) and the log2 FC (for the 18 types of cancer) were transformed from continuous to categorical (ordinal) variables
BRIP1	-0.602	-0.065	Low	Highly upregulated
CCNH	-0.989	-0.198	Intermediate	Downregulated
CDC5L	-1.725	-0.214	High	Downregulated
CDK7	-1.518	-0.277	High	Upregulated
CHAF1A	-1.593	-0.026	High	Upregulated
CHEK1	-1.666	-0.002	High	Highly upregulated
CLK2	-0.566	-0.119	Low	Upregulated
DDB1	-1.78	-0.292	High	Upregulated
DUT	-1.576	-0.103	High	Upregulated
ERCC2	-1.152	-0.057	Intermediate	Upregulated
ERCC3	-0.618	-0.178	Low	Upregulated
ERCC4	-0.558	-0.035	Low	Downregulated
GTF2H1	-0.883	-0.018	Intermediate	Downregulated
GTF2H2	-0.626	-0.165	Low	Upregulated
GTF2H3	-0.632	-0.227	Low	Upregulated
GTF2H4	-1.007	-0.172	Intermediate	Upregulated
H2AFX	-0.677	-0.01	Low	Upregulated
HERC2	-0.605	-0.004	Low	Downregulated
KAT5	-0.902	-0.079	Intermediate	Downregulated
LIG3	-0.534	-0.065	Low	Upregulated
MNAT1	-1.053	-0.09	Intermediate	Upregulated
MUS81	-0.555	-0.08	Low	Upregulated
NFATC2IP	-0.588	-0.079	Low	Upregulated
NHEJ1	-0.51	-0.021	Low	Downregulated
NSMCE3	-1.14	-0.033	Intermediate	Downregulated
PCNA	-2.047	-0.038	High	Upregulated
PLRG1	-1.401	-0.095	Intermediate	Downregulated
PNKP	-0.858	-0.12	Intermediate	Upregulated
POLD1	-1.338	-0.15	Intermediate	Upregulated
POLD2	-0.99	-0.11	Intermediate	Upregulated
POLD3	-1.331	-0.184	Intermediate	Upregulated
POLE	-1.712	-0.103	High	Upregulated
POLE2	-1.664	-0.134	High	Highly upregulated
POLQ	-0.668	-0.02	Low	Highly upregulated
PPP4C	-1.241	-0.024	Intermediate	Upregulated
PRPF19	-2.247	-0.127	High	Upregulated
RAD51D	-1.018	-0.016	Intermediate	Upregulated
REV3L	-0.735	-0.175	Low	Downregulated
RFC1	-0.864	-0.018	Low	Downregulated
RFC2	-1.469	-0.218	High	Upregulated
RFC3	-1.486	-0.217	High	Upregulated
RFC4	-1.189	-0.022	Intermediate	Highly upregulated
RFC5	-1.237	-0.198	Intermediate	Upregulated
RMI1	-0.843	-0.021	Intermediate	Upregulated
RNMT	-1.048	-0.132	Intermediate	Upregulated
RPA1	-1.957	-0.095	High	Upregulated
RPA3	-1.538	-0.054	High	Upregulated
RTEL1	-0.658	-0.029	Low	Upregulated
SMUG1	-0.596	-0.113	Low	Upregulated
SPRTN	-0.836	-0.005	Low	Upregulated
TOP3A	-1.03	-0.251	Intermediate	Upregulated
TOPBP1	-1.148	-0.042	Intermediate	Upregulated
UBE2T	-0.527	-0.019	Low	Highly upregulated
WEE1	-1.875	-0.065	High	Downregulated
XAB2	-1.879	-0.219	High	Upregulated
XRCC1	-0.655	-0.085	Low	Upregulated
XRCC5	-1.243	-0.032	Intermediate	Upregulated
XRCC6	-1.72	-0.204	High	Upregulated
