# Supplementary material for: Pan-cancer analysis of non-oncogene addiction to DNA repair
Source: Sci Rep. 2021 Dec 1;11:23264. doi: 10.1038/s41598-021-02773-3 (PMC8636604; doi:10.1038/s41598-021-02773-3)
Supplement: Supplementary file 5 — Supplementary Table 5. [file 41598_2021_2773_MOESM5_ESM.xlsx]

## Sheet: Supp Table 5
Cluster	Pathway	Genes	Cancer group																				Title:	Commonly essential DDR genes survival analysis
			A				B1				B2						D						Legend:	The genes from each cluster were analyzed to determine whether their expression was associated with worse or better overall survival in each cancer group
			READ	COAD	THCA	GBM	STAD	ESCA	BLCA	HNSC	CHOL	LIHC	UCEC	BRCA	LUAD	LUSC	KIRC	KIRP	PRAD	KICH
1	OTHER	CHEK1	High-Worse (HR: 8.1)				ns				High-Worse (HR: 1.4)						High-Worse (HR: 1.9)
	BER/NER/MMR/HR/TS	PCNA	High-Worse (HR: 5.2)				ns				ns						High-Worse (HR: 1.7)
	NER/MMR/HR	RPA3	High-Worse (HR: 4.3)				High-Worse (HR: 1.2)				ns						High-Worse (HR: 1.7
	BER/NER	POLE	High-Worse (HR: 3.4)				High-Better (HR: 0.85)				ns						ns
	BER/NER	POLE2	High-Worse (HR: 4.5)				ns				ns						ns
	OTHER	DUT	High-Worse (HR: 1.8)				ns				ns						High-Better (HR: 0.6)
	OTHER	PRPF19	High-Worse (HR: 1.7)				ns				High-Better (HR:0.66)						High-Better (HR: 0.40)
	NER/MMR/HR	RPA1	High-Worse (HR: 1.6)				ns				High-Better (HR: 0.83)						High-Better (HR: 0.75)
	OTHER	CHAF1A	High-Worse (HR: 3.9)				High-Better (HR: 0.78)				ns						High-Better (HR: 0.45)
	NER	CDK7	High-Better (HR: 0.4))				ns				High-Better (HR: 0.73)						ns
	NER	DDB1	High-Better (HR: 0.6)				ns				High-Better (HR: 0.68)						High-Better (HR: 0.43)
	NER	XAB2	High-Better (HR: 0.4)				ns				High-Better (HR: 0.78)						High-Better (HR: 0.47)
	NHEJ	XRCC6	High-Better (HR: 0.71)				ns				ns						High-Better (HR: 0.65)
	BER/NER/MMR/HR	RFC2	High-Worse (HR: 9.1)				ns				ns						High-Worse (HR: 2.0)
	OTHER	CDC5L	High-Worse (HR: 1.3)				ns				High-Better (HR: 0.71)						ns
	OTHER	WEE1	High-Worse (HR: 1.4)				ns				High-Better (HR: 0.78)						ns
	BER/NER/MMR/HR	RFC3	High-Worse (HR: 4.7)				ns				High-Better (HR: 0.81)						ns
2	OTHER	TOPBP1	High-Worse (HR: 3.3)				ns				High-Better (HR: 0.86)						High-Worse (HR: 1.4)
	OTHER	ATRIP	High-Worse (HR: 1.5)				ns				High-Better (HR: 0.48)						High-Better (HR: 0.28)
	NER	ERCC2	High-Worse (HR: 1.8)				High-Worse (HR: 1.2)				ns						High-Better (HR: 0.71)
	FA/HR	TOP3A	High-Worse (HR: 4.0)				ns				High-Better (HR: 0.81)						ns
	BER/NER/MMR/HR	POLD2	High-Worse (HR: 8.8)				ns				High-Worse (HR: 1.2)						High-Better (HR: 0.61)
	BER/NER/MMR/HR	POLD3	High-Worse (HR: 2.3)				ns				High-Better (HR: 0.85)						High-Worse (HR: 1.70)
	HR	RAD51D	High-Worse (HR: 4.2)				ns				ns						High-Worse (HR: 1.6)
	BER/NER/MMR/HR	RFC5	High-Worse (HR: 2.3)				ns				ns						High-Worse (HR: 1.6)
	HR	PPP4C	High-Worse (HR: 2.5)				ns				ns						ns
	FA/HR	RMI1	High-Worse (HR: 2.8)				ns				High-Better (HR: 0.85)						High-Better (HR: 0.44)
	OTHER	RNMT	High-Better (HR: 0.63)				ns				High-Better (HR: 0.66)						ns
	NER	GTF2H4	High-Better (HR: 0.6)				ns				ns						High-Worse (HR: 1.5)
	NER	MNAT1	ns				High-Worse (HR: 1.2)				ns						High-Better (HR: 0.39)
	BER/NHEJ	PNKP	High-Better (HR: 0.49)				ns				ns						High-Better (HR: 0.48)
	BER/NER/MMR/HR	POLD1	ns				High-Better (HR: 0.83)				High-Worse (HR: 1.4)						High-Worse (HR: 2.0)
	NHEJ	XRCC5	High-Better (HR: 0.63)				ns				High-Better (HR: 0.73)						High-Better (HR: 0.79)
	NER	CCNH	ns				High-Worse (HR: 1.2)				High-Better (HR: 0.62)						High-Better (HR: 0.74)
	NER	GTF2H1	High-Worse (HR: 2.5)				ns				ns						ns
	HR	NSMCE3	High-Worse (HR: 1.4)				ns				High-Better (HR: 0.79)						High-Better (HR: 0.63)
	HR	KAT5	High-Better (HR: 0.62)				ns				High-Better (HR: 0.78)						High-Better (HR: 0.38)
	OTHER	PLRG1	High-Better (HR: 0.38)				ns				ns						High-Better (HR: 0.73)
3	BER	LIG3	ns				ns				High-Better (HR: 0.75)						High-Better (HR: 0.42)
	OTHER	CLK2	ns				ns				ns						High-Worse (HR: 1.5)
	NER	ERCC3	High-Worse (HR:2.7)				ns				ns						ns
	NER	GTF2H2	High-Worse (HR: 2.0)				ns				ns						ns
	NER	GTF2H3	High-Worse (HR: 2.9)				ns				ns						ns
	HR	H2AFX	High-Worse (HR: 5.4)				ns				High-Worse (HR: 1.4)						ns
	BER	XRCC1	High-Better (HR: 0.48)				ns				High-Better (HR: 0.64)						ns
	OTHER	SPRTN	High-Worse (HR: 4.4)				ns				High-Better (HR:0.76)						ns
	HR	NFATC2IP	High-Worse (HR: 3.0)				ns				High-Better (HR: 0.69)						High-Worse (HR: 1.7)
	HR	MUS81	High-Worse (HR: 2.2)				ns				ns						High-Worse (HR: 1.4)
	FA/HR	BRIP1	High-Worse (HR: 5.5)				ns				ns						High-Worse (HR: 2.1)
	HR/TS	POLQ	High-Worse (HR: 6.3)				ns				ns						High-Worse (HR: 2.4)
	HR	RTEL1	High-Worse (HR: 1.9)				ns				ns						High-Worse (HR: 1.5)
	FA	UBE2T	High-Worse (HR: 12)				ns				ns						High-Worse (HR: 1.8)
	BER	SMUG1	High-Worse (HR: 2.0)				ns				ns						High-Better (HR: 0.81)
	NER/FA	ERCC4	High-Worse (HR: 3.1)				ns				High-Better (HR: 0.74)						High-Better (HR: 0.67)
	OTHER	HERC2	ns				ns				High-Better (HR: 0.79)						High-Better (HR: 0.48)
	BER/NER/MMR/HR	RFC1	ns				ns				High-Better (HR: 0.77)						High-Better (HR: 0.79)
	TS	REV3L	ns				ns				High-Better (HR: 0.67)						ns
	NHEJ	NHEJ1	High-Worse (HR: 2.4)				ns				ns						High-Worse (HR: 1.8)
	BER/NER/MMR/HR	RFC4	High-Worse (HR: 8.4)				ns				High-Worse (HR: 1.3)						High-Worse (HR: 1.4)
	ns	not significant
	High-Better	Genes whose higher expression is associated with better survival
	High-Worse	Genes whose higher expression is associated with worse survival
