# Supplementary material for: Pan-cancer analysis of non-oncogene addiction to DNA repair
Source: Sci Rep. 2021 Dec 1;11:23264. doi: 10.1038/s41598-021-02773-3 (PMC8636604; doi:10.1038/s41598-021-02773-3)
Supplement: Supplementary file 7 — Supplementary Table 7. [file 41598_2021_2773_MOESM7_ESM.xlsx]

## Sheet: 100 Better GO
source	term_name	term_id	adjusted_p_value	negative_log10_of_adjusted_p_value	term_size	query_size	intersection_size	effective_domain_size	intersections
GO:MF	nucleic acid binding	GO:0003676	1.94674e-32	31.7107	4252	92	77	18679	UBTF,TARDBP,KHDRBS1,YLPM1,HNRNPK,HNRNPR,DHX9,THRAP3,SART3,SAFB,HNRNPU,TP53BP1,ELAVL1,RSRC2,YTHDC1,NRF1,RBMX,FUBP1,HNRNPDL,HNRNPA0,HNRNPM,SCAF8,MFAP1,ERCC3,CTCF,SRSF1,HNRNPA2B1,ILF3,KDM3B,CPSF7,NCOA5,CPSF6,ZNF740,ZMYM3,SFPQ,EP400,XRCC1,ARID1A,ZMYM4,HNRNPL,LRRC47,PUM2,ZBTB49,FUBP3,RBM15B,SMARCA5,ZC3H4,SRSF10,POLDIP3,HNRNPD,EDC3,SF1,TAF1,TFCP2,PPP1R8,HNRNPUL1,HNRNPH3,ADNP,SNRNP200,ZNF2,SMARCAL1,SNW1…
GO:MF	RNA binding	GO:0003723	9.79634e-25	24.0089	1951	92	52	18679	UBTF,TARDBP,KHDRBS1,YLPM1,HNRNPK,HNRNPR,DHX9,THRAP3,SART3,SAFB,HNRNPU,ELAVL1,RSRC2,YTHDC1,RBMX,FUBP1,HNRNPDL,HNRNPA0,HNRNPM,SCAF8,MFAP1,SRSF1,HNRNPA2B1,ILF3,CPSF7,NCOA5,CPSF6,SFPQ,HNRNPL,LRRC47,PUM2,FUBP3,RBM15B,ZC3H4,SRSF10,POLDIP3,HNRNPD,EDC3,SF1,PPP1R8,HNRNPUL1,HNRNPH3,SNRNP200,SNW1,HNRNPLL,DDX50,HNRNPUL2,SRSF3,BCLAF1,EWSR1,GPBP1,RNF20
GO:MF	heterocyclic compound binding	GO:1901363	1.31303e-20	19.8817	6210	92	77	18679	UBTF,TARDBP,KHDRBS1,YLPM1,HNRNPK,HNRNPR,DHX9,THRAP3,SART3,SAFB,HNRNPU,TP53BP1,ELAVL1,RSRC2,YTHDC1,NRF1,RBMX,FUBP1,HNRNPDL,HNRNPA0,HNRNPM,SCAF8,MFAP1,ERCC3,CTCF,SRSF1,HNRNPA2B1,ILF3,KDM3B,CPSF7,NCOA5,CPSF6,ZNF740,ZMYM3,SFPQ,EP400,XRCC1,ARID1A,ZMYM4,HNRNPL,LRRC47,PUM2,ZBTB49,FUBP3,RBM15B,SMARCA5,ZC3H4,SRSF10,POLDIP3,HNRNPD,EDC3,SF1,TAF1,TFCP2,PPP1R8,HNRNPUL1,HNRNPH3,ADNP,SNRNP200,ZNF2,SMARCAL1,SNW1…
GO:MF	organic cyclic compound binding	GO:0097159	3.2561e-20	19.4873	6291	92	77	18679	UBTF,TARDBP,KHDRBS1,YLPM1,HNRNPK,HNRNPR,DHX9,THRAP3,SART3,SAFB,HNRNPU,TP53BP1,ELAVL1,RSRC2,YTHDC1,NRF1,RBMX,FUBP1,HNRNPDL,HNRNPA0,HNRNPM,SCAF8,MFAP1,ERCC3,CTCF,SRSF1,HNRNPA2B1,ILF3,KDM3B,CPSF7,NCOA5,CPSF6,ZNF740,ZMYM3,SFPQ,EP400,XRCC1,ARID1A,ZMYM4,HNRNPL,LRRC47,PUM2,ZBTB49,FUBP3,RBM15B,SMARCA5,ZC3H4,SRSF10,POLDIP3,HNRNPD,EDC3,SF1,TAF1,TFCP2,PPP1R8,HNRNPUL1,HNRNPH3,ADNP,SNRNP200,ZNF2,SMARCAL1,SNW1…
GO:MF	mRNA binding	GO:0003729	4.44193e-17	16.3524	553	92	27	18679	TARDBP,KHDRBS1,HNRNPK,HNRNPR,DHX9,HNRNPU,ELAVL1,YTHDC1,RBMX,FUBP1,HNRNPA0,HNRNPM,SCAF8,SRSF1,HNRNPA2B1,ILF3,CPSF6,HNRNPL,PUM2,FUBP3,HNRNPD,EDC3,SF1,PPP1R8,HNRNPLL,SRSF3,RNF20
GO:MF	DNA binding	GO:0003677	7.60209e-13	12.1191	2488	92	44	18679	UBTF,TARDBP,KHDRBS1,HNRNPK,DHX9,THRAP3,SAFB,HNRNPU,TP53BP1,NRF1,RBMX,FUBP1,HNRNPDL,ERCC3,CTCF,HNRNPA2B1,ILF3,KDM3B,ZNF740,ZMYM3,SFPQ,EP400,XRCC1,ARID1A,ZMYM4,HNRNPL,ZBTB49,FUBP3,SMARCA5,HNRNPD,TAF1,TFCP2,PPP1R8,ADNP,ZNF2,ELF2,SMARCC2,PRDM2,BCLAF1,LDB1,ARID1B,GPBP1,ZNF197,QRICH1
GO:MF	chromatin binding	GO:0003682	2.95242e-10	9.52982	573	92	21	18679	UBTF,DHX9,SAFB,HNRNPU,RBMX,BRD2,ERCC3,CTCF,KDM3B,NCOA5,SFPQ,EP400,WDR82,ARID1A,SMARCA5,HNRNPD,ADNP,SMARCC2,LDB1,ARID1B,RNF20
GO:MF	transcription coregulator activity	GO:0003712	2.79009e-07	6.55438	509	92	17	18679	DHX9,THRAP3,HNRNPU,TP53BP1,DPF2,KDM3B,NCOA5,PHF2,ARID1A,SF1,SNW1,SMARCC2,BCLAF1,LDB1,EWSR1,ARID1B,RNF20
GO:MF	mRNA 3'-UTR binding	GO:0003730	2.44384e-05	4.61193	192	92	10	18679	TARDBP,HNRNPR,HNRNPU,ELAVL1,HNRNPA0,HNRNPA2B1,ILF3,PUM2,HNRNPD,RNF20
GO:MF	transcription regulator activity	GO:0140110	5.24241e-05	4.28047	1916	92	28	18679	DHX9,THRAP3,HNRNPU,TP53BP1,NRF1,DPF2,CTCF,KDM3B,NCOA5,PHF2,ZNF740,ARID1A,ZBTB49,ZC3H4,SF1,TFCP2,ADNP,ZNF2,SNW1,ELF2,SMARCC2,PRDM2,BCLAF1,LDB1,EWSR1,ARID1B,RNF20,ZNF197
GO:MF	histone binding	GO:0042393	0.000197026	3.70548	240	92	10	18679	SART3,TP53BP1,DPF2,BRD2,KDM4A,PHF2,SMARCA5,TAF1,SMARCC2,RNF20
GO:MF	pre-mRNA binding	GO:0036002	0.000675346	3.17047	37	92	5	18679	TARDBP,HNRNPU,HNRNPA2B1,HNRNPL,SF1
GO:MF	mRNA 3'-UTR AU-rich region binding	GO:0035925	0.0043512	2.36139	25	92	4	18679	ELAVL1,HNRNPA0,ILF3,HNRNPD
GO:MF	sequence-specific DNA binding	GO:0043565	0.00967576	2.01432	1666	92	22	18679	UBTF,TARDBP,DHX9,THRAP3,SAFB,HNRNPU,TP53BP1,NRF1,RBMX,CTCF,HNRNPA2B1,ZNF740,SFPQ,HNRNPL,ZBTB49,HNRNPD,TAF1,TFCP2,ZNF2,ELF2,PRDM2,ZNF197
GO:MF	helicase activity	GO:0004386	0.0107616	1.96812	163	92	7	18679	DHX9,ERCC3,EP400,SMARCA5,SNRNP200,SMARCAL1,DDX50
GO:MF	pre-mRNA intronic binding	GO:0097157	0.016644	1.77874	12	92	3	18679	TARDBP,HNRNPA2B1,HNRNPL
GO:MF	single-stranded DNA binding	GO:0003697	0.0199536	1.69998	121	92	6	18679	DHX9,HNRNPU,FUBP1,HNRNPDL,HNRNPA2B1,FUBP3
GO:MF	methylated histone binding	GO:0035064	0.02024	1.69379	73	92	5	18679	TP53BP1,DPF2,KDM4A,PHF2,TAF1
GO:MF	methylation-dependent protein binding	GO:0140034	0.02024	1.69379	73	92	5	18679	TP53BP1,DPF2,KDM4A,PHF2,TAF1
GO:MF	protein binding	GO:0005515	0.0214756	1.66805	14767	92	87	18679	UBTF,TARDBP,KHDRBS1,YLPM1,HNRNPK,HNRNPR,DHX9,THRAP3,SART3,SAFB,HNRNPU,TP53BP1,ELAVL1,RSRC2,YTHDC1,NRF1,RBMX,FUBP1,DPF2,HNRNPDL,HNRNPA0,HNRNPM,BRD2,SCAF8,MFAP1,ERCC3,CTCF,SRSF1,HNRNPA2B1,ILF3,CPSF7,RANBP3,NCOA5,KDM4A,CPSF6,PHF2,ZNF740,ZMYM3,SFPQ,EP400,XRCC1,WDR82,ARID1A,STRIP1,ZMYM4,HNRNPL,LRRC47,PUM2,ZBTB49,FUBP3,IWS1,RBM15B,SMARCA5,SRSF10,POLDIP3,HNRNPD,FBXO11,WDR92,EDC3,SF1,SUDS3,TAF1,SETD2,TFC…
GO:MF	ATPase, acting on DNA	GO:0008094	0.0242991	1.61441	185	92	7	18679	DHX9,ERCC3,EP400,SMARCA5,SNRNP200,SMARCAL1,DDX50
GO:MF	histone demethylase activity (H3-K9 specific)	GO:0032454	0.0273421	1.56317	14	92	3	18679	KDM3B,KDM4A,PHF2
GO:MF	regulatory RNA binding	GO:0061980	0.0361139	1.44233	42	92	4	18679	DHX9,ELAVL1,HNRNPA2B1,PUM2
GO:BP	mRNA processing	GO:0006397	1.75431e-32	31.7559	532	91	39	18123	TARDBP,KHDRBS1,HNRNPK,HNRNPR,DHX9,THRAP3,SART3,SAFB,HNRNPU,ELAVL1,YTHDC1,RBMX,HNRNPA0,HNRNPM,SCAF8,MFAP1,ERCC3,SRSF1,HNRNPA2B1,CPSF7,CPSF6,PDCD7,SFPQ,HNRNPL,IWS1,RBM15B,SRSF10,POLDIP3,HNRNPD,SF1,PPP1R8,HNRNPUL1,HNRNPH3,SNRNP200,SNW1,HNRNPLL,SRSF3,BCLAF1,RNF20
GO:BP	RNA metabolic process	GO:0016070	2.07635e-28	27.6827	4714	91	77	18123	UBTF,TARDBP,KHDRBS1,HNRNPK,HNRNPR,DHX9,THRAP3,SART3,SAFB,HNRNPU,TP53BP1,ELAVL1,YTHDC1,NRF1,RBMX,FUBP1,DPF2,HNRNPDL,HNRNPA0,HNRNPM,BRD2,SCAF8,MFAP1,ERCC3,CTCF,SRSF1,HNRNPA2B1,ILF3,KDM3B,CPSF7,NCOA5,KDM4A,CPSF6,PHF2,ZNF740,PDCD7,SFPQ,ARID1A,EPC2,HNRNPL,PUM2,ZBTB49,FUBP3,IWS1,RBM15B,SMARCA5,ZC3H4,SRSF10,POLDIP3,HNRNPD,EDC3,SF1,SUDS3,TAF1,SETD2,TFCP2,PPP1R8,HNRNPUL1,HNRNPH3,ADNP,SNRNP200,ZNF2,SMARCAL…
GO:BP	mRNA metabolic process	GO:0016071	8.41829e-28	27.0748	880	91	42	18123	TARDBP,KHDRBS1,HNRNPK,HNRNPR,DHX9,THRAP3,SART3,SAFB,HNRNPU,ELAVL1,YTHDC1,RBMX,HNRNPA0,HNRNPM,SCAF8,MFAP1,ERCC3,SRSF1,HNRNPA2B1,CPSF7,CPSF6,PDCD7,SFPQ,HNRNPL,PUM2,IWS1,RBM15B,SRSF10,POLDIP3,HNRNPD,EDC3,SF1,TFCP2,PPP1R8,HNRNPUL1,HNRNPH3,SNRNP200,SNW1,HNRNPLL,SRSF3,BCLAF1,RNF20
GO:BP	nucleic acid metabolic process	GO:0090304	1.89431e-27	26.7225	5234	91	79	18123	UBTF,TARDBP,KHDRBS1,YLPM1,HNRNPK,HNRNPR,DHX9,THRAP3,SART3,SAFB,HNRNPU,TP53BP1,ELAVL1,YTHDC1,NRF1,RBMX,FUBP1,DPF2,HNRNPDL,HNRNPA0,HNRNPM,BRD2,SCAF8,MFAP1,ERCC3,CTCF,SRSF1,HNRNPA2B1,ILF3,KDM3B,CPSF7,NCOA5,KDM4A,CPSF6,PHF2,ZNF740,PDCD7,SFPQ,XRCC1,ARID1A,EPC2,HNRNPL,PUM2,ZBTB49,FUBP3,IWS1,RBM15B,SMARCA5,ZC3H4,SRSF10,POLDIP3,HNRNPD,EDC3,SF1,SUDS3,TAF1,SETD2,TFCP2,PPP1R8,HNRNPUL1,HNRNPH3,ADNP,SNRNP200,…
GO:BP	RNA splicing	GO:0008380	2.28173e-26	25.6417	459	91	33	18123	TARDBP,KHDRBS1,HNRNPK,HNRNPR,DHX9,THRAP3,SART3,HNRNPU,ELAVL1,YTHDC1,RBMX,HNRNPA0,HNRNPM,MFAP1,SRSF1,HNRNPA2B1,CPSF7,PDCD7,SFPQ,HNRNPL,IWS1,RBM15B,SRSF10,HNRNPD,SF1,PPP1R8,HNRNPUL1,HNRNPH3,SNRNP200,SNW1,HNRNPLL,SRSF3,BCLAF1
GO:BP	regulation of nucleobase-containing compound metabolic process	GO:0019219	1.42758e-24	23.8454	4123	91	70	18123	UBTF,TARDBP,KHDRBS1,YLPM1,HNRNPK,HNRNPR,DHX9,THRAP3,SAFB,HNRNPU,TP53BP1,ELAVL1,YTHDC1,NRF1,RBMX,FUBP1,DPF2,HNRNPA0,HNRNPM,BRD2,SCAF8,CTCF,SRSF1,HNRNPA2B1,ILF3,KDM3B,CPSF7,NCOA5,KDM4A,CPSF6,PHF2,ZNF740,SFPQ,XRCC1,ARID1A,EPC2,HNRNPL,PUM2,ZBTB49,FUBP3,IWS1,RBM15B,SMARCA5,ZC3H4,SRSF10,HNRNPD,EDC3,SF1,SUDS3,TAF1,SETD2,TFCP2,HNRNPH3,ADNP,ZNF2,SMARCAL1,SNW1,ELF2,HNRNPLL,SMARCC2,SRSF3,PRDM2,BCLAF1,LDB1,E…
GO:BP	nucleobase-containing compound metabolic process	GO:0006139	2.13151e-24	23.6713	5752	91	79	18123	UBTF,TARDBP,KHDRBS1,YLPM1,HNRNPK,HNRNPR,DHX9,THRAP3,SART3,SAFB,HNRNPU,TP53BP1,ELAVL1,YTHDC1,NRF1,RBMX,FUBP1,DPF2,HNRNPDL,HNRNPA0,HNRNPM,BRD2,SCAF8,MFAP1,ERCC3,CTCF,SRSF1,HNRNPA2B1,ILF3,KDM3B,CPSF7,NCOA5,KDM4A,CPSF6,PHF2,ZNF740,PDCD7,SFPQ,XRCC1,ARID1A,EPC2,HNRNPL,PUM2,ZBTB49,FUBP3,IWS1,RBM15B,SMARCA5,ZC3H4,SRSF10,POLDIP3,HNRNPD,EDC3,SF1,SUDS3,TAF1,SETD2,TFCP2,PPP1R8,HNRNPUL1,HNRNPH3,ADNP,SNRNP200,…
GO:BP	regulation of RNA metabolic process	GO:0051252	2.19906e-24	23.6578	3847	91	68	18123	UBTF,TARDBP,KHDRBS1,HNRNPK,HNRNPR,DHX9,THRAP3,SAFB,HNRNPU,TP53BP1,ELAVL1,YTHDC1,NRF1,RBMX,FUBP1,DPF2,HNRNPA0,HNRNPM,BRD2,SCAF8,CTCF,SRSF1,HNRNPA2B1,ILF3,KDM3B,CPSF7,NCOA5,KDM4A,CPSF6,PHF2,ZNF740,SFPQ,ARID1A,EPC2,HNRNPL,PUM2,ZBTB49,FUBP3,IWS1,RBM15B,SMARCA5,ZC3H4,SRSF10,HNRNPD,EDC3,SF1,SUDS3,TAF1,SETD2,TFCP2,HNRNPH3,ADNP,ZNF2,SMARCAL1,SNW1,ELF2,HNRNPLL,SMARCC2,SRSF3,PRDM2,BCLAF1,LDB1,EWSR1,ARID1B,…
GO:BP	RNA processing	GO:0006396	3.22939e-24	23.4909	1010	91	41	18123	TARDBP,KHDRBS1,HNRNPK,HNRNPR,DHX9,THRAP3,SART3,SAFB,HNRNPU,ELAVL1,YTHDC1,RBMX,HNRNPDL,HNRNPA0,HNRNPM,SCAF8,MFAP1,ERCC3,SRSF1,HNRNPA2B1,CPSF7,CPSF6,PDCD7,SFPQ,HNRNPL,PUM2,IWS1,RBM15B,SRSF10,POLDIP3,HNRNPD,SF1,PPP1R8,HNRNPUL1,HNRNPH3,SNRNP200,SNW1,HNRNPLL,SRSF3,BCLAF1,RNF20
GO:BP	heterocycle metabolic process	GO:0046483	2.00384e-23	22.6981	5929	91	79	18123	UBTF,TARDBP,KHDRBS1,YLPM1,HNRNPK,HNRNPR,DHX9,THRAP3,SART3,SAFB,HNRNPU,TP53BP1,ELAVL1,YTHDC1,NRF1,RBMX,FUBP1,DPF2,HNRNPDL,HNRNPA0,HNRNPM,BRD2,SCAF8,MFAP1,ERCC3,CTCF,SRSF1,HNRNPA2B1,ILF3,KDM3B,CPSF7,NCOA5,KDM4A,CPSF6,PHF2,ZNF740,PDCD7,SFPQ,XRCC1,ARID1A,EPC2,HNRNPL,PUM2,ZBTB49,FUBP3,IWS1,RBM15B,SMARCA5,ZC3H4,SRSF10,POLDIP3,HNRNPD,EDC3,SF1,SUDS3,TAF1,SETD2,TFCP2,PPP1R8,HNRNPUL1,HNRNPH3,ADNP,SNRNP200,…
GO:BP	cellular aromatic compound metabolic process	GO:0006725	3.45731e-23	22.4613	5973	91	79	18123	UBTF,TARDBP,KHDRBS1,YLPM1,HNRNPK,HNRNPR,DHX9,THRAP3,SART3,SAFB,HNRNPU,TP53BP1,ELAVL1,YTHDC1,NRF1,RBMX,FUBP1,DPF2,HNRNPDL,HNRNPA0,HNRNPM,BRD2,SCAF8,MFAP1,ERCC3,CTCF,SRSF1,HNRNPA2B1,ILF3,KDM3B,CPSF7,NCOA5,KDM4A,CPSF6,PHF2,ZNF740,PDCD7,SFPQ,XRCC1,ARID1A,EPC2,HNRNPL,PUM2,ZBTB49,FUBP3,IWS1,RBM15B,SMARCA5,ZC3H4,SRSF10,POLDIP3,HNRNPD,EDC3,SF1,SUDS3,TAF1,SETD2,TFCP2,PPP1R8,HNRNPUL1,HNRNPH3,ADNP,SNRNP200,…
GO:BP	RNA splicing, via transesterification reactions with bulged adenosine as nucleophile	GO:0000377	1.11717e-22	21.9519	360	91	28	18123	KHDRBS1,HNRNPK,HNRNPR,DHX9,THRAP3,SART3,HNRNPU,ELAVL1,YTHDC1,RBMX,HNRNPA0,HNRNPM,MFAP1,SRSF1,HNRNPA2B1,CPSF7,PDCD7,SFPQ,HNRNPL,RBM15B,SRSF10,HNRNPD,SF1,HNRNPUL1,HNRNPH3,SNRNP200,SNW1,SRSF3
GO:BP	mRNA splicing, via spliceosome	GO:0000398	1.11717e-22	21.9519	360	91	28	18123	KHDRBS1,HNRNPK,HNRNPR,DHX9,THRAP3,SART3,HNRNPU,ELAVL1,YTHDC1,RBMX,HNRNPA0,HNRNPM,MFAP1,SRSF1,HNRNPA2B1,CPSF7,PDCD7,SFPQ,HNRNPL,RBM15B,SRSF10,HNRNPD,SF1,HNRNPUL1,HNRNPH3,SNRNP200,SNW1,SRSF3
GO:BP	RNA splicing, via transesterification reactions	GO:0000375	1.40782e-22	21.8515	363	91	28	18123	KHDRBS1,HNRNPK,HNRNPR,DHX9,THRAP3,SART3,HNRNPU,ELAVL1,YTHDC1,RBMX,HNRNPA0,HNRNPM,MFAP1,SRSF1,HNRNPA2B1,CPSF7,PDCD7,SFPQ,HNRNPL,RBM15B,SRSF10,HNRNPD,SF1,HNRNPUL1,HNRNPH3,SNRNP200,SNW1,SRSF3
GO:BP	organic cyclic compound metabolic process	GO:1901360	7.39305e-22	21.1312	6227	91	79	18123	UBTF,TARDBP,KHDRBS1,YLPM1,HNRNPK,HNRNPR,DHX9,THRAP3,SART3,SAFB,HNRNPU,TP53BP1,ELAVL1,YTHDC1,NRF1,RBMX,FUBP1,DPF2,HNRNPDL,HNRNPA0,HNRNPM,BRD2,SCAF8,MFAP1,ERCC3,CTCF,SRSF1,HNRNPA2B1,ILF3,KDM3B,CPSF7,NCOA5,KDM4A,CPSF6,PHF2,ZNF740,PDCD7,SFPQ,XRCC1,ARID1A,EPC2,HNRNPL,PUM2,ZBTB49,FUBP3,IWS1,RBM15B,SMARCA5,ZC3H4,SRSF10,POLDIP3,HNRNPD,EDC3,SF1,SUDS3,TAF1,SETD2,TFCP2,PPP1R8,HNRNPUL1,HNRNPH3,ADNP,SNRNP200,…
GO:BP	regulation of mRNA metabolic process	GO:1903311	1.45881e-20	19.836	384	91	27	18123	TARDBP,KHDRBS1,HNRNPK,HNRNPR,DHX9,THRAP3,SAFB,HNRNPU,ELAVL1,YTHDC1,RBMX,HNRNPA0,HNRNPM,HNRNPA2B1,CPSF7,CPSF6,HNRNPL,PUM2,IWS1,RBM15B,SRSF10,HNRNPD,EDC3,SF1,SNW1,SRSF3,RNF20
GO:BP	cellular nitrogen compound metabolic process	GO:0034641	3.97389e-20	19.4008	6576	91	79	18123	UBTF,TARDBP,KHDRBS1,YLPM1,HNRNPK,HNRNPR,DHX9,THRAP3,SART3,SAFB,HNRNPU,TP53BP1,ELAVL1,YTHDC1,NRF1,RBMX,FUBP1,DPF2,HNRNPDL,HNRNPA0,HNRNPM,BRD2,SCAF8,MFAP1,ERCC3,CTCF,SRSF1,HNRNPA2B1,ILF3,KDM3B,CPSF7,NCOA5,KDM4A,CPSF6,PHF2,ZNF740,PDCD7,SFPQ,XRCC1,ARID1A,EPC2,HNRNPL,PUM2,ZBTB49,FUBP3,IWS1,RBM15B,SMARCA5,ZC3H4,SRSF10,POLDIP3,HNRNPD,EDC3,SF1,SUDS3,TAF1,SETD2,TFCP2,PPP1R8,HNRNPUL1,HNRNPH3,ADNP,SNRNP200,…
GO:BP	gene expression	GO:0010467	6.39299e-20	19.1943	6192	91	77	18123	UBTF,TARDBP,KHDRBS1,HNRNPK,HNRNPR,DHX9,THRAP3,SART3,SAFB,HNRNPU,TP53BP1,ELAVL1,YTHDC1,NRF1,RBMX,FUBP1,DPF2,HNRNPDL,HNRNPA0,HNRNPM,BRD2,SCAF8,MFAP1,ERCC3,CTCF,SRSF1,HNRNPA2B1,ILF3,KDM3B,CPSF7,NCOA5,KDM4A,CPSF6,PHF2,ZNF740,PDCD7,SFPQ,ARID1A,EPC2,HNRNPL,PUM2,ZBTB49,FUBP3,IWS1,RBM15B,SMARCA5,ZC3H4,SRSF10,POLDIP3,HNRNPD,EDC3,SF1,SUDS3,TAF1,SETD2,TFCP2,PPP1R8,HNRNPUL1,HNRNPH3,ADNP,SNRNP200,ZNF2,SMARCAL…
GO:BP	regulation of mRNA processing	GO:0050684	9.56062e-19	18.0195	145	91	19	18123	KHDRBS1,HNRNPK,DHX9,THRAP3,SAFB,HNRNPU,YTHDC1,RBMX,HNRNPA2B1,CPSF7,CPSF6,HNRNPL,IWS1,RBM15B,SRSF10,SF1,SNW1,SRSF3,RNF20
GO:BP	regulation of nitrogen compound metabolic process	GO:0051171	1.59405e-17	16.7975	5886	91	73	18123	UBTF,TARDBP,KHDRBS1,YLPM1,HNRNPK,HNRNPR,DHX9,THRAP3,SART3,SAFB,HNRNPU,TP53BP1,ELAVL1,YTHDC1,NRF1,RBMX,FUBP1,DPF2,HNRNPA0,HNRNPM,BRD2,SCAF8,CTCF,SRSF1,HNRNPA2B1,ILF3,KDM3B,CPSF7,NCOA5,KDM4A,CPSF6,PHF2,ZNF740,SFPQ,XRCC1,ARID1A,EPC2,HNRNPL,PUM2,ZBTB49,FUBP3,IWS1,RBM15B,SMARCA5,ZC3H4,SRSF10,POLDIP3,HNRNPD,EDC3,SF1,SUDS3,TAF1,SETD2,TFCP2,PPP1R8,HNRNPH3,ADNP,ZNF2,SMARCAL1,SNW1,ELF2,HNRNPLL,SMARCC2,SRSF…
GO:BP	regulation of primary metabolic process	GO:0080090	1.18324e-16	15.9269	6071	91	73	18123	UBTF,TARDBP,KHDRBS1,YLPM1,HNRNPK,HNRNPR,DHX9,THRAP3,SART3,SAFB,HNRNPU,TP53BP1,ELAVL1,YTHDC1,NRF1,RBMX,FUBP1,DPF2,HNRNPA0,HNRNPM,BRD2,SCAF8,CTCF,SRSF1,HNRNPA2B1,ILF3,KDM3B,CPSF7,NCOA5,KDM4A,CPSF6,PHF2,ZNF740,SFPQ,XRCC1,ARID1A,EPC2,HNRNPL,PUM2,ZBTB49,FUBP3,IWS1,RBM15B,SMARCA5,ZC3H4,SRSF10,POLDIP3,HNRNPD,EDC3,SF1,SUDS3,TAF1,SETD2,TFCP2,PPP1R8,HNRNPH3,ADNP,ZNF2,SMARCAL1,SNW1,ELF2,HNRNPLL,SMARCC2,SRSF…
GO:BP	regulation of gene expression	GO:0010468	2.65898e-16	15.5753	5218	91	68	18123	UBTF,TARDBP,KHDRBS1,HNRNPK,HNRNPR,DHX9,THRAP3,SART3,SAFB,HNRNPU,TP53BP1,ELAVL1,YTHDC1,NRF1,RBMX,FUBP1,DPF2,HNRNPDL,HNRNPA0,HNRNPM,BRD2,SCAF8,CTCF,SRSF1,HNRNPA2B1,ILF3,KDM3B,NCOA5,KDM4A,PHF2,ZNF740,SFPQ,ARID1A,EPC2,HNRNPL,PUM2,ZBTB49,FUBP3,RBM15B,SMARCA5,ZC3H4,SRSF10,POLDIP3,HNRNPD,EDC3,SF1,SUDS3,TAF1,SETD2,TFCP2,HNRNPH3,ADNP,ZNF2,SMARCAL1,SNW1,ELF2,HNRNPLL,SMARCC2,SRSF3,PRDM2,BCLAF1,LDB1,EWSR1,AR…
GO:BP	regulation of cellular metabolic process	GO:0031323	1.40244e-15	14.8531	6309	91	73	18123	UBTF,TARDBP,KHDRBS1,YLPM1,HNRNPK,HNRNPR,DHX9,THRAP3,SART3,SAFB,HNRNPU,TP53BP1,ELAVL1,YTHDC1,NRF1,RBMX,FUBP1,DPF2,HNRNPA0,HNRNPM,BRD2,SCAF8,CTCF,SRSF1,HNRNPA2B1,ILF3,KDM3B,CPSF7,NCOA5,KDM4A,CPSF6,PHF2,ZNF740,SFPQ,XRCC1,ARID1A,EPC2,HNRNPL,PUM2,ZBTB49,FUBP3,IWS1,RBM15B,SMARCA5,ZC3H4,SRSF10,POLDIP3,HNRNPD,EDC3,SF1,SUDS3,TAF1,SETD2,TFCP2,PPP1R8,HNRNPH3,ADNP,ZNF2,SMARCAL1,SNW1,ELF2,HNRNPLL,SMARCC2,SRSF…
GO:BP	regulation of macromolecule metabolic process	GO:0060255	4.19704e-15	14.3771	6622	91	74	18123	UBTF,TARDBP,KHDRBS1,YLPM1,HNRNPK,HNRNPR,DHX9,THRAP3,SART3,SAFB,HNRNPU,TP53BP1,ELAVL1,YTHDC1,NRF1,RBMX,FUBP1,DPF2,HNRNPDL,HNRNPA0,HNRNPM,BRD2,SCAF8,CTCF,SRSF1,HNRNPA2B1,ILF3,KDM3B,CPSF7,NCOA5,KDM4A,CPSF6,PHF2,ZNF740,SFPQ,XRCC1,ARID1A,EPC2,HNRNPL,PUM2,ZBTB49,FUBP3,IWS1,RBM15B,SMARCA5,ZC3H4,SRSF10,POLDIP3,HNRNPD,EDC3,SF1,SUDS3,TAF1,SETD2,TFCP2,PPP1R8,HNRNPH3,ADNP,ZNF2,SMARCAL1,SNW1,ELF2,HNRNPLL,SMAR…
GO:BP	regulation of RNA splicing	GO:0043484	8.1473e-14	13.089	152	91	16	18123	KHDRBS1,HNRNPK,THRAP3,HNRNPU,YTHDC1,RBMX,SRSF1,HNRNPA2B1,HNRNPL,RBM15B,SRSF10,SF1,HNRNPH3,SNW1,HNRNPLL,SRSF3
GO:BP	regulation of cellular macromolecule biosynthetic process	GO:2000112	5.98971e-13	12.2226	4102	91	57	18123	UBTF,TARDBP,KHDRBS1,HNRNPK,HNRNPR,DHX9,THRAP3,SAFB,HNRNPU,TP53BP1,ELAVL1,NRF1,RBMX,FUBP1,DPF2,BRD2,SCAF8,CTCF,HNRNPA2B1,ILF3,KDM3B,NCOA5,KDM4A,PHF2,ZNF740,SFPQ,ARID1A,EPC2,PUM2,ZBTB49,FUBP3,SMARCA5,ZC3H4,SRSF10,POLDIP3,HNRNPD,EDC3,SF1,SUDS3,TAF1,SETD2,TFCP2,ADNP,ZNF2,SMARCAL1,SNW1,ELF2,SMARCC2,PRDM2,BCLAF1,LDB1,EWSR1,ARID1B,GPBP1,RNF20,ZNF197,QRICH1
GO:BP	regulation of metabolic process	GO:0019222	7.22912e-13	12.1409	7175	91	74	18123	UBTF,TARDBP,KHDRBS1,YLPM1,HNRNPK,HNRNPR,DHX9,THRAP3,SART3,SAFB,HNRNPU,TP53BP1,ELAVL1,YTHDC1,NRF1,RBMX,FUBP1,DPF2,HNRNPDL,HNRNPA0,HNRNPM,BRD2,SCAF8,CTCF,SRSF1,HNRNPA2B1,ILF3,KDM3B,CPSF7,NCOA5,KDM4A,CPSF6,PHF2,ZNF740,SFPQ,XRCC1,ARID1A,EPC2,HNRNPL,PUM2,ZBTB49,FUBP3,IWS1,RBM15B,SMARCA5,ZC3H4,SRSF10,POLDIP3,HNRNPD,EDC3,SF1,SUDS3,TAF1,SETD2,TFCP2,PPP1R8,HNRNPH3,ADNP,ZNF2,SMARCAL1,SNW1,ELF2,HNRNPLL,SMAR…
GO:BP	regulation of macromolecule biosynthetic process	GO:0010556	8.67359e-13	12.0618	4134	91	57	18123	UBTF,TARDBP,KHDRBS1,HNRNPK,HNRNPR,DHX9,THRAP3,SAFB,HNRNPU,TP53BP1,ELAVL1,NRF1,RBMX,FUBP1,DPF2,BRD2,SCAF8,CTCF,HNRNPA2B1,ILF3,KDM3B,NCOA5,KDM4A,PHF2,ZNF740,SFPQ,ARID1A,EPC2,PUM2,ZBTB49,FUBP3,SMARCA5,ZC3H4,SRSF10,POLDIP3,HNRNPD,EDC3,SF1,SUDS3,TAF1,SETD2,TFCP2,ADNP,ZNF2,SMARCAL1,SNW1,ELF2,SMARCC2,PRDM2,BCLAF1,LDB1,EWSR1,ARID1B,GPBP1,RNF20,ZNF197,QRICH1
GO:BP	transcription, DNA-templated	GO:0006351	1.14161e-12	11.9425	3713	91	54	18123	UBTF,KHDRBS1,HNRNPK,DHX9,THRAP3,SAFB,HNRNPU,TP53BP1,NRF1,RBMX,FUBP1,DPF2,BRD2,SCAF8,ERCC3,CTCF,HNRNPA2B1,ILF3,KDM3B,CPSF7,NCOA5,KDM4A,PHF2,ZNF740,SFPQ,ARID1A,EPC2,ZBTB49,FUBP3,IWS1,SMARCA5,ZC3H4,SRSF10,HNRNPD,SF1,SUDS3,TAF1,SETD2,TFCP2,ADNP,ZNF2,SMARCAL1,SNW1,ELF2,SMARCC2,PRDM2,BCLAF1,LDB1,EWSR1,ARID1B,GPBP1,RNF20,ZNF197,QRICH1
GO:BP	nucleic acid-templated transcription	GO:0097659	1.16967e-12	11.9319	3715	91	54	18123	UBTF,KHDRBS1,HNRNPK,DHX9,THRAP3,SAFB,HNRNPU,TP53BP1,NRF1,RBMX,FUBP1,DPF2,BRD2,SCAF8,ERCC3,CTCF,HNRNPA2B1,ILF3,KDM3B,CPSF7,NCOA5,KDM4A,PHF2,ZNF740,SFPQ,ARID1A,EPC2,ZBTB49,FUBP3,IWS1,SMARCA5,ZC3H4,SRSF10,HNRNPD,SF1,SUDS3,TAF1,SETD2,TFCP2,ADNP,ZNF2,SMARCAL1,SNW1,ELF2,SMARCC2,PRDM2,BCLAF1,LDB1,EWSR1,ARID1B,GPBP1,RNF20,ZNF197,QRICH1
GO:BP	chromosome organization	GO:0051276	1.34106e-12	11.8726	1270	91	33	18123	YLPM1,DHX9,SART3,SAFB,HNRNPU,DPF2,BRD2,ERCC3,CTCF,HNRNPA2B1,KDM3B,KDM4A,PHF2,SFPQ,EP400,XRCC1,WDR82,ARID1A,EPC2,IWS1,SMARCA5,HNRNPD,SUDS3,TAF1,SETD2,SMARCAL1,SNW1,SENP6,SMARCC2,PRDM2,LDB1,ARID1B,RNF20
GO:BP	RNA biosynthetic process	GO:0032774	1.41965e-12	11.8478	3731	91	54	18123	UBTF,KHDRBS1,HNRNPK,DHX9,THRAP3,SAFB,HNRNPU,TP53BP1,NRF1,RBMX,FUBP1,DPF2,BRD2,SCAF8,ERCC3,CTCF,HNRNPA2B1,ILF3,KDM3B,CPSF7,NCOA5,KDM4A,PHF2,ZNF740,SFPQ,ARID1A,EPC2,ZBTB49,FUBP3,IWS1,SMARCA5,ZC3H4,SRSF10,HNRNPD,SF1,SUDS3,TAF1,SETD2,TFCP2,ADNP,ZNF2,SMARCAL1,SNW1,ELF2,SMARCC2,PRDM2,BCLAF1,LDB1,EWSR1,ARID1B,GPBP1,RNF20,ZNF197,QRICH1
GO:BP	macromolecule metabolic process	GO:0043170	4.2305e-12	11.3736	9867	91	84	18123	UBTF,TARDBP,KHDRBS1,YLPM1,HNRNPK,HNRNPR,DHX9,THRAP3,SART3,SAFB,HNRNPU,TP53BP1,ELAVL1,YTHDC1,NRF1,RBMX,FUBP1,DPF2,HNRNPDL,HNRNPA0,HNRNPM,BRD2,SCAF8,MFAP1,ERCC3,CTCF,SRSF1,HNRNPA2B1,ILF3,KDM3B,CPSF7,NCOA5,KDM4A,CPSF6,PHF2,ZNF740,PDCD7,SFPQ,EP400,XRCC1,WDR82,ARID1A,EPC2,HNRNPL,PUM2,ZBTB49,FUBP3,IWS1,RBM15B,SMARCA5,ZC3H4,SRSF10,POLDIP3,HNRNPD,FBXO11,EDC3,SF1,SUDS3,TAF1,SETD2,TFCP2,PPP1R8,HNRNPUL1,HNR…
GO:BP	regulation of cellular biosynthetic process	GO:0031326	6.03637e-12	11.2192	4307	91	57	18123	UBTF,TARDBP,KHDRBS1,HNRNPK,HNRNPR,DHX9,THRAP3,SAFB,HNRNPU,TP53BP1,ELAVL1,NRF1,RBMX,FUBP1,DPF2,BRD2,SCAF8,CTCF,HNRNPA2B1,ILF3,KDM3B,NCOA5,KDM4A,PHF2,ZNF740,SFPQ,ARID1A,EPC2,PUM2,ZBTB49,FUBP3,SMARCA5,ZC3H4,SRSF10,POLDIP3,HNRNPD,EDC3,SF1,SUDS3,TAF1,SETD2,TFCP2,ADNP,ZNF2,SMARCAL1,SNW1,ELF2,SMARCC2,PRDM2,BCLAF1,LDB1,EWSR1,ARID1B,GPBP1,RNF20,ZNF197,QRICH1
GO:BP	regulation of biosynthetic process	GO:0009889	1.24584e-11	10.9045	4374	91	57	18123	UBTF,TARDBP,KHDRBS1,HNRNPK,HNRNPR,DHX9,THRAP3,SAFB,HNRNPU,TP53BP1,ELAVL1,NRF1,RBMX,FUBP1,DPF2,BRD2,SCAF8,CTCF,HNRNPA2B1,ILF3,KDM3B,NCOA5,KDM4A,PHF2,ZNF740,SFPQ,ARID1A,EPC2,PUM2,ZBTB49,FUBP3,SMARCA5,ZC3H4,SRSF10,POLDIP3,HNRNPD,EDC3,SF1,SUDS3,TAF1,SETD2,TFCP2,ADNP,ZNF2,SMARCAL1,SNW1,ELF2,SMARCC2,PRDM2,BCLAF1,LDB1,EWSR1,ARID1B,GPBP1,RNF20,ZNF197,QRICH1
GO:BP	regulation of mRNA splicing, via spliceosome	GO:0048024	1.30937e-11	10.8829	107	91	13	18123	KHDRBS1,HNRNPK,THRAP3,HNRNPU,YTHDC1,RBMX,HNRNPA2B1,HNRNPL,RBM15B,SRSF10,SF1,SNW1,SRSF3
GO:BP	regulation of transcription, DNA-templated	GO:0006355	2.28275e-11	10.6415	3534	91	51	18123	UBTF,KHDRBS1,HNRNPK,DHX9,THRAP3,SAFB,HNRNPU,TP53BP1,NRF1,RBMX,FUBP1,DPF2,BRD2,SCAF8,CTCF,HNRNPA2B1,ILF3,KDM3B,NCOA5,KDM4A,PHF2,ZNF740,SFPQ,ARID1A,EPC2,ZBTB49,FUBP3,SMARCA5,ZC3H4,SRSF10,HNRNPD,SF1,SUDS3,TAF1,SETD2,TFCP2,ADNP,ZNF2,SMARCAL1,SNW1,ELF2,SMARCC2,PRDM2,BCLAF1,LDB1,EWSR1,ARID1B,GPBP1,RNF20,ZNF197,QRICH1
GO:BP	regulation of nucleic acid-templated transcription	GO:1903506	2.33756e-11	10.6312	3536	91	51	18123	UBTF,KHDRBS1,HNRNPK,DHX9,THRAP3,SAFB,HNRNPU,TP53BP1,NRF1,RBMX,FUBP1,DPF2,BRD2,SCAF8,CTCF,HNRNPA2B1,ILF3,KDM3B,NCOA5,KDM4A,PHF2,ZNF740,SFPQ,ARID1A,EPC2,ZBTB49,FUBP3,SMARCA5,ZC3H4,SRSF10,HNRNPD,SF1,SUDS3,TAF1,SETD2,TFCP2,ADNP,ZNF2,SMARCAL1,SNW1,ELF2,SMARCC2,PRDM2,BCLAF1,LDB1,EWSR1,ARID1B,GPBP1,RNF20,ZNF197,QRICH1
GO:BP	regulation of RNA biosynthetic process	GO:2001141	2.48022e-11	10.6055	3541	91	51	18123	UBTF,KHDRBS1,HNRNPK,DHX9,THRAP3,SAFB,HNRNPU,TP53BP1,NRF1,RBMX,FUBP1,DPF2,BRD2,SCAF8,CTCF,HNRNPA2B1,ILF3,KDM3B,NCOA5,KDM4A,PHF2,ZNF740,SFPQ,ARID1A,EPC2,ZBTB49,FUBP3,SMARCA5,ZC3H4,SRSF10,HNRNPD,SF1,SUDS3,TAF1,SETD2,TFCP2,ADNP,ZNF2,SMARCAL1,SNW1,ELF2,SMARCC2,PRDM2,BCLAF1,LDB1,EWSR1,ARID1B,GPBP1,RNF20,ZNF197,QRICH1
GO:BP	nitrogen compound metabolic process	GO:0006807	3.57039e-11	10.4473	10148	91	84	18123	UBTF,TARDBP,KHDRBS1,YLPM1,HNRNPK,HNRNPR,DHX9,THRAP3,SART3,SAFB,HNRNPU,TP53BP1,ELAVL1,YTHDC1,NRF1,RBMX,FUBP1,DPF2,HNRNPDL,HNRNPA0,HNRNPM,BRD2,SCAF8,MFAP1,ERCC3,CTCF,SRSF1,HNRNPA2B1,ILF3,KDM3B,CPSF7,NCOA5,KDM4A,CPSF6,PHF2,ZNF740,PDCD7,SFPQ,EP400,XRCC1,WDR82,ARID1A,EPC2,HNRNPL,PUM2,ZBTB49,FUBP3,IWS1,RBM15B,SMARCA5,ZC3H4,SRSF10,POLDIP3,HNRNPD,FBXO11,EDC3,SF1,SUDS3,TAF1,SETD2,TFCP2,PPP1R8,HNRNPUL1,HNR…
GO:BP	positive regulation of nucleobase-containing compound metabolic process	GO:0045935	3.97994e-11	10.4001	1943	91	38	18123	UBTF,TARDBP,HNRNPK,HNRNPR,DHX9,THRAP3,HNRNPU,TP53BP1,NRF1,RBMX,DPF2,SCAF8,CTCF,SRSF1,HNRNPA2B1,ILF3,PHF2,SFPQ,XRCC1,ARID1A,ZBTB49,FUBP3,SMARCA5,HNRNPD,EDC3,TFCP2,SNW1,ELF2,HNRNPLL,SMARCC2,PRDM2,BCLAF1,LDB1,ARID1B,GPBP1,RNF20,ZNF197,QRICH1
GO:BP	cellular nitrogen compound biosynthetic process	GO:0044271	8.75922e-11	10.0575	5054	91	60	18123	UBTF,TARDBP,KHDRBS1,HNRNPK,HNRNPR,DHX9,THRAP3,SAFB,HNRNPU,TP53BP1,ELAVL1,NRF1,RBMX,FUBP1,DPF2,BRD2,SCAF8,ERCC3,CTCF,HNRNPA2B1,ILF3,KDM3B,CPSF7,NCOA5,KDM4A,PHF2,ZNF740,SFPQ,ARID1A,EPC2,PUM2,ZBTB49,FUBP3,IWS1,SMARCA5,ZC3H4,SRSF10,POLDIP3,HNRNPD,EDC3,SF1,SUDS3,TAF1,SETD2,TFCP2,ADNP,ZNF2,SMARCAL1,SNW1,ELF2,SMARCC2,PRDM2,BCLAF1,LDB1,EWSR1,ARID1B,GPBP1,RNF20,ZNF197,QRICH1
GO:BP	positive regulation of RNA metabolic process	GO:0051254	8.8822e-11	10.0515	1775	91	36	18123	UBTF,TARDBP,HNRNPK,HNRNPR,DHX9,THRAP3,HNRNPU,TP53BP1,NRF1,RBMX,DPF2,SCAF8,CTCF,SRSF1,ILF3,PHF2,SFPQ,ARID1A,ZBTB49,FUBP3,SMARCA5,HNRNPD,EDC3,TFCP2,SNW1,ELF2,HNRNPLL,SMARCC2,PRDM2,BCLAF1,LDB1,ARID1B,GPBP1,RNF20,ZNF197,QRICH1
GO:BP	negative regulation of nucleobase-containing compound metabolic process	GO:0045934	9.00603e-11	10.0455	1569	91	34	18123	TARDBP,KHDRBS1,HNRNPK,DHX9,THRAP3,HNRNPU,TP53BP1,ELAVL1,RBMX,DPF2,HNRNPA0,SCAF8,CTCF,HNRNPA2B1,ILF3,NCOA5,KDM4A,PHF2,SFPQ,XRCC1,ZBTB49,SMARCA5,SRSF10,HNRNPD,SF1,SUDS3,TAF1,SNW1,ELF2,SMARCC2,PRDM2,BCLAF1,LDB1,RNF20
GO:BP	negative regulation of mRNA metabolic process	GO:1903312	9.44617e-11	10.0247	95	91	12	18123	TARDBP,HNRNPK,DHX9,THRAP3,HNRNPU,ELAVL1,RBMX,HNRNPA0,HNRNPA2B1,SRSF10,HNRNPD,RNF20
GO:BP	cellular macromolecule biosynthetic process	GO:0034645	1.13503e-10	9.94499	5081	91	60	18123	UBTF,TARDBP,KHDRBS1,HNRNPK,HNRNPR,DHX9,THRAP3,SAFB,HNRNPU,TP53BP1,ELAVL1,NRF1,RBMX,FUBP1,DPF2,BRD2,SCAF8,ERCC3,CTCF,HNRNPA2B1,ILF3,KDM3B,CPSF7,NCOA5,KDM4A,PHF2,ZNF740,SFPQ,ARID1A,EPC2,PUM2,ZBTB49,FUBP3,IWS1,SMARCA5,ZC3H4,SRSF10,POLDIP3,HNRNPD,EDC3,SF1,SUDS3,TAF1,SETD2,TFCP2,ADNP,ZNF2,SMARCAL1,SNW1,ELF2,SMARCC2,PRDM2,BCLAF1,LDB1,EWSR1,ARID1B,GPBP1,RNF20,ZNF197,QRICH1
GO:BP	transcription by RNA polymerase II	GO:0006366	1.22635e-10	9.91138	2729	91	44	18123	KHDRBS1,HNRNPK,DHX9,THRAP3,SAFB,HNRNPU,TP53BP1,NRF1,RBMX,DPF2,BRD2,SCAF8,ERCC3,CTCF,HNRNPA2B1,KDM3B,CPSF7,NCOA5,PHF2,ZNF740,SFPQ,ARID1A,EPC2,ZBTB49,FUBP3,IWS1,SMARCA5,ZC3H4,HNRNPD,SUDS3,TAF1,SETD2,TFCP2,ADNP,ZNF2,SMARCAL1,SNW1,ELF2,SMARCC2,PRDM2,BCLAF1,LDB1,ARID1B,ZNF197
GO:BP	macromolecule biosynthetic process	GO:0009059	2.08258e-10	9.6814	5145	91	60	18123	UBTF,TARDBP,KHDRBS1,HNRNPK,HNRNPR,DHX9,THRAP3,SAFB,HNRNPU,TP53BP1,ELAVL1,NRF1,RBMX,FUBP1,DPF2,BRD2,SCAF8,ERCC3,CTCF,HNRNPA2B1,ILF3,KDM3B,CPSF7,NCOA5,KDM4A,PHF2,ZNF740,SFPQ,ARID1A,EPC2,PUM2,ZBTB49,FUBP3,IWS1,SMARCA5,ZC3H4,SRSF10,POLDIP3,HNRNPD,EDC3,SF1,SUDS3,TAF1,SETD2,TFCP2,ADNP,ZNF2,SMARCAL1,SNW1,ELF2,SMARCC2,PRDM2,BCLAF1,LDB1,EWSR1,ARID1B,GPBP1,RNF20,ZNF197,QRICH1
GO:BP	alternative mRNA splicing, via spliceosome	GO:0000380	2.40656e-10	9.6186	76	91	11	18123	KHDRBS1,DHX9,THRAP3,HNRNPU,YTHDC1,RBMX,HNRNPM,SRSF1,SFPQ,HNRNPL,RBM15B
GO:BP	nucleobase-containing compound biosynthetic process	GO:0034654	2.74579e-10	9.56133	4202	91	54	18123	UBTF,KHDRBS1,HNRNPK,DHX9,THRAP3,SAFB,HNRNPU,TP53BP1,NRF1,RBMX,FUBP1,DPF2,BRD2,SCAF8,ERCC3,CTCF,HNRNPA2B1,ILF3,KDM3B,CPSF7,NCOA5,KDM4A,PHF2,ZNF740,SFPQ,ARID1A,EPC2,ZBTB49,FUBP3,IWS1,SMARCA5,ZC3H4,SRSF10,HNRNPD,SF1,SUDS3,TAF1,SETD2,TFCP2,ADNP,ZNF2,SMARCAL1,SNW1,ELF2,SMARCC2,PRDM2,BCLAF1,LDB1,EWSR1,ARID1B,GPBP1,RNF20,ZNF197,QRICH1
GO:BP	negative regulation of RNA metabolic process	GO:0051253	4.21851e-10	9.37484	1452	91	32	18123	TARDBP,KHDRBS1,HNRNPK,DHX9,THRAP3,HNRNPU,ELAVL1,RBMX,DPF2,HNRNPA0,SCAF8,CTCF,HNRNPA2B1,ILF3,NCOA5,KDM4A,PHF2,SFPQ,ZBTB49,SMARCA5,SRSF10,HNRNPD,SF1,SUDS3,TAF1,SNW1,ELF2,SMARCC2,PRDM2,BCLAF1,LDB1,RNF20
GO:BP	chromatin organization	GO:0006325	5.34228e-10	9.27227	839	91	25	18123	SART3,SAFB,HNRNPU,DPF2,BRD2,CTCF,KDM3B,KDM4A,PHF2,SFPQ,EP400,WDR82,ARID1A,EPC2,IWS1,SMARCA5,SUDS3,TAF1,SETD2,SNW1,SMARCC2,PRDM2,LDB1,ARID1B,RNF20
GO:BP	heterocycle biosynthetic process	GO:0018130	5.79419e-10	9.23701	4275	91	54	18123	UBTF,KHDRBS1,HNRNPK,DHX9,THRAP3,SAFB,HNRNPU,TP53BP1,NRF1,RBMX,FUBP1,DPF2,BRD2,SCAF8,ERCC3,CTCF,HNRNPA2B1,ILF3,KDM3B,CPSF7,NCOA5,KDM4A,PHF2,ZNF740,SFPQ,ARID1A,EPC2,ZBTB49,FUBP3,IWS1,SMARCA5,ZC3H4,SRSF10,HNRNPD,SF1,SUDS3,TAF1,SETD2,TFCP2,ADNP,ZNF2,SMARCAL1,SNW1,ELF2,SMARCC2,PRDM2,BCLAF1,LDB1,EWSR1,ARID1B,GPBP1,RNF20,ZNF197,QRICH1
GO:BP	aromatic compound biosynthetic process	GO:0019438	6.4098e-10	9.19316	4285	91	54	18123	UBTF,KHDRBS1,HNRNPK,DHX9,THRAP3,SAFB,HNRNPU,TP53BP1,NRF1,RBMX,FUBP1,DPF2,BRD2,SCAF8,ERCC3,CTCF,HNRNPA2B1,ILF3,KDM3B,CPSF7,NCOA5,KDM4A,PHF2,ZNF740,SFPQ,ARID1A,EPC2,ZBTB49,FUBP3,IWS1,SMARCA5,ZC3H4,SRSF10,HNRNPD,SF1,SUDS3,TAF1,SETD2,TFCP2,ADNP,ZNF2,SMARCAL1,SNW1,ELF2,SMARCC2,PRDM2,BCLAF1,LDB1,EWSR1,ARID1B,GPBP1,RNF20,ZNF197,QRICH1
GO:BP	primary metabolic process	GO:0044238	1.27342e-09	8.89503	10642	91	84	18123	UBTF,TARDBP,KHDRBS1,YLPM1,HNRNPK,HNRNPR,DHX9,THRAP3,SART3,SAFB,HNRNPU,TP53BP1,ELAVL1,YTHDC1,NRF1,RBMX,FUBP1,DPF2,HNRNPDL,HNRNPA0,HNRNPM,BRD2,SCAF8,MFAP1,ERCC3,CTCF,SRSF1,HNRNPA2B1,ILF3,KDM3B,CPSF7,NCOA5,KDM4A,CPSF6,PHF2,ZNF740,PDCD7,SFPQ,EP400,XRCC1,WDR82,ARID1A,EPC2,HNRNPL,PUM2,ZBTB49,FUBP3,IWS1,RBM15B,SMARCA5,ZC3H4,SRSF10,POLDIP3,HNRNPD,FBXO11,EDC3,SF1,SUDS3,TAF1,SETD2,TFCP2,PPP1R8,HNRNPUL1,HNR…
GO:BP	organic cyclic compound biosynthetic process	GO:1901362	3.12175e-09	8.5056	4446	91	54	18123	UBTF,KHDRBS1,HNRNPK,DHX9,THRAP3,SAFB,HNRNPU,TP53BP1,NRF1,RBMX,FUBP1,DPF2,BRD2,SCAF8,ERCC3,CTCF,HNRNPA2B1,ILF3,KDM3B,CPSF7,NCOA5,KDM4A,PHF2,ZNF740,SFPQ,ARID1A,EPC2,ZBTB49,FUBP3,IWS1,SMARCA5,ZC3H4,SRSF10,HNRNPD,SF1,SUDS3,TAF1,SETD2,TFCP2,ADNP,ZNF2,SMARCAL1,SNW1,ELF2,SMARCC2,PRDM2,BCLAF1,LDB1,EWSR1,ARID1B,GPBP1,RNF20,ZNF197,QRICH1
GO:BP	positive regulation of macromolecule metabolic process	GO:0010604	4.16836e-09	8.38003	3568	91	48	18123	UBTF,TARDBP,KHDRBS1,HNRNPK,HNRNPR,DHX9,THRAP3,SART3,HNRNPU,TP53BP1,ELAVL1,NRF1,RBMX,FUBP1,DPF2,HNRNPA0,SCAF8,CTCF,SRSF1,HNRNPA2B1,ILF3,KDM4A,PHF2,SFPQ,XRCC1,ARID1A,ZBTB49,FUBP3,SMARCA5,POLDIP3,HNRNPD,EDC3,TAF1,SETD2,TFCP2,ADNP,SNW1,ELF2,HNRNPLL,SMARCC2,PRDM2,BCLAF1,LDB1,ARID1B,GPBP1,RNF20,ZNF197,QRICH1
GO:BP	cellular metabolic process	GO:0044237	9.99015e-09	8.00043	10941	91	84	18123	UBTF,TARDBP,KHDRBS1,YLPM1,HNRNPK,HNRNPR,DHX9,THRAP3,SART3,SAFB,HNRNPU,TP53BP1,ELAVL1,YTHDC1,NRF1,RBMX,FUBP1,DPF2,HNRNPDL,HNRNPA0,HNRNPM,BRD2,SCAF8,MFAP1,ERCC3,CTCF,SRSF1,HNRNPA2B1,ILF3,KDM3B,CPSF7,NCOA5,KDM4A,CPSF6,PHF2,ZNF740,PDCD7,SFPQ,EP400,XRCC1,WDR82,ARID1A,EPC2,HNRNPL,PUM2,ZBTB49,FUBP3,IWS1,RBM15B,SMARCA5,ZC3H4,SRSF10,POLDIP3,HNRNPD,FBXO11,EDC3,SF1,SUDS3,TAF1,SETD2,TFCP2,PPP1R8,HNRNPUL1,HNR…
GO:BP	regulation of transcription by RNA polymerase II	GO:0006357	1.05157e-08	7.97816	2567	91	40	18123	KHDRBS1,HNRNPK,DHX9,THRAP3,SAFB,HNRNPU,TP53BP1,NRF1,RBMX,DPF2,BRD2,SCAF8,CTCF,HNRNPA2B1,KDM3B,NCOA5,PHF2,ZNF740,SFPQ,ARID1A,EPC2,ZBTB49,FUBP3,SMARCA5,ZC3H4,HNRNPD,SUDS3,TAF1,TFCP2,ADNP,ZNF2,SMARCAL1,SNW1,ELF2,SMARCC2,PRDM2,BCLAF1,LDB1,ARID1B,ZNF197
GO:BP	positive regulation of macromolecule biosynthetic process	GO:0010557	1.15189e-08	7.93859	1859	91	34	18123	UBTF,KHDRBS1,HNRNPK,DHX9,THRAP3,HNRNPU,TP53BP1,ELAVL1,NRF1,RBMX,DPF2,SCAF8,CTCF,ILF3,PHF2,SFPQ,ARID1A,ZBTB49,FUBP3,SMARCA5,POLDIP3,HNRNPD,TFCP2,SNW1,ELF2,SMARCC2,PRDM2,BCLAF1,LDB1,ARID1B,GPBP1,RNF20,ZNF197,QRICH1
GO:BP	positive regulation of nitrogen compound metabolic process	GO:0051173	1.85494e-08	7.73167	3143	91	44	18123	UBTF,TARDBP,KHDRBS1,HNRNPK,HNRNPR,DHX9,THRAP3,SART3,HNRNPU,TP53BP1,ELAVL1,NRF1,RBMX,DPF2,SCAF8,CTCF,SRSF1,HNRNPA2B1,ILF3,PHF2,SFPQ,XRCC1,ARID1A,ZBTB49,FUBP3,SMARCA5,POLDIP3,HNRNPD,EDC3,TAF1,TFCP2,ADNP,SNW1,ELF2,HNRNPLL,SMARCC2,PRDM2,BCLAF1,LDB1,ARID1B,GPBP1,RNF20,ZNF197,QRICH1
GO:BP	positive regulation of transcription, DNA-templated	GO:0045893	4.77817e-08	7.32074	1623	91	31	18123	UBTF,HNRNPK,DHX9,THRAP3,HNRNPU,TP53BP1,NRF1,RBMX,DPF2,SCAF8,CTCF,ILF3,PHF2,SFPQ,ARID1A,ZBTB49,FUBP3,SMARCA5,HNRNPD,TFCP2,SNW1,ELF2,SMARCC2,PRDM2,BCLAF1,LDB1,ARID1B,GPBP1,RNF20,ZNF197,QRICH1
GO:BP	positive regulation of nucleic acid-templated transcription	GO:1903508	4.77817e-08	7.32074	1623	91	31	18123	UBTF,HNRNPK,DHX9,THRAP3,HNRNPU,TP53BP1,NRF1,RBMX,DPF2,SCAF8,CTCF,ILF3,PHF2,SFPQ,ARID1A,ZBTB49,FUBP3,SMARCA5,HNRNPD,TFCP2,SNW1,ELF2,SMARCC2,PRDM2,BCLAF1,LDB1,ARID1B,GPBP1,RNF20,ZNF197,QRICH1
GO:BP	positive regulation of RNA biosynthetic process	GO:1902680	4.85416e-08	7.31389	1624	91	31	18123	UBTF,HNRNPK,DHX9,THRAP3,HNRNPU,TP53BP1,NRF1,RBMX,DPF2,SCAF8,CTCF,ILF3,PHF2,SFPQ,ARID1A,ZBTB49,FUBP3,SMARCA5,HNRNPD,TFCP2,SNW1,ELF2,SMARCC2,PRDM2,BCLAF1,LDB1,ARID1B,GPBP1,RNF20,ZNF197,QRICH1
GO:BP	positive regulation of cellular biosynthetic process	GO:0031328	6.28602e-08	7.20162	1976	91	34	18123	UBTF,KHDRBS1,HNRNPK,DHX9,THRAP3,HNRNPU,TP53BP1,ELAVL1,NRF1,RBMX,DPF2,SCAF8,CTCF,ILF3,PHF2,SFPQ,ARID1A,ZBTB49,FUBP3,SMARCA5,POLDIP3,HNRNPD,TFCP2,SNW1,ELF2,SMARCC2,PRDM2,BCLAF1,LDB1,ARID1B,GPBP1,RNF20,ZNF197,QRICH1
GO:BP	RNA export from nucleus	GO:0006405	9.0119e-08	7.04518	129	91	11	18123	KHDRBS1,DHX9,YTHDC1,SRSF1,HNRNPA2B1,CPSF6,IWS1,RBM15B,POLDIP3,SETD2,SRSF3
GO:BP	positive regulation of metabolic process	GO:0009893	9.06588e-08	7.04259	3873	91	48	18123	UBTF,TARDBP,KHDRBS1,HNRNPK,HNRNPR,DHX9,THRAP3,SART3,HNRNPU,TP53BP1,ELAVL1,NRF1,RBMX,FUBP1,DPF2,HNRNPA0,SCAF8,CTCF,SRSF1,HNRNPA2B1,ILF3,KDM4A,PHF2,SFPQ,XRCC1,ARID1A,ZBTB49,FUBP3,SMARCA5,POLDIP3,HNRNPD,EDC3,TAF1,SETD2,TFCP2,ADNP,SNW1,ELF2,HNRNPLL,SMARCC2,PRDM2,BCLAF1,LDB1,ARID1B,GPBP1,RNF20,ZNF197,QRICH1
GO:BP	positive regulation of biosynthetic process	GO:0009891	1.04696e-07	6.98007	2013	91	34	18123	UBTF,KHDRBS1,HNRNPK,DHX9,THRAP3,HNRNPU,TP53BP1,ELAVL1,NRF1,RBMX,DPF2,SCAF8,CTCF,ILF3,PHF2,SFPQ,ARID1A,ZBTB49,FUBP3,SMARCA5,POLDIP3,HNRNPD,TFCP2,SNW1,ELF2,SMARCC2,PRDM2,BCLAF1,LDB1,ARID1B,GPBP1,RNF20,ZNF197,QRICH1
GO:BP	positive regulation of cellular metabolic process	GO:0031325	1.53172e-07	6.81482	3342	91	44	18123	UBTF,TARDBP,KHDRBS1,HNRNPK,HNRNPR,DHX9,THRAP3,SART3,HNRNPU,TP53BP1,ELAVL1,NRF1,RBMX,DPF2,SCAF8,CTCF,SRSF1,HNRNPA2B1,ILF3,PHF2,SFPQ,XRCC1,ARID1A,ZBTB49,FUBP3,SMARCA5,POLDIP3,HNRNPD,EDC3,TAF1,TFCP2,ADNP,SNW1,ELF2,HNRNPLL,SMARCC2,PRDM2,BCLAF1,LDB1,ARID1B,GPBP1,RNF20,ZNF197,QRICH1
GO:BP	RNA localization	GO:0006403	1.62466e-07	6.78924	222	91	13	18123	KHDRBS1,DHX9,HNRNPU,YTHDC1,SRSF1,HNRNPA2B1,CPSF6,IWS1,RBM15B,POLDIP3,SETD2,SRSF3,BCLAF1
GO:BP	organic substance metabolic process	GO:0071704	2.00413e-07	6.69807	11397	91	84	18123	UBTF,TARDBP,KHDRBS1,YLPM1,HNRNPK,HNRNPR,DHX9,THRAP3,SART3,SAFB,HNRNPU,TP53BP1,ELAVL1,YTHDC1,NRF1,RBMX,FUBP1,DPF2,HNRNPDL,HNRNPA0,HNRNPM,BRD2,SCAF8,MFAP1,ERCC3,CTCF,SRSF1,HNRNPA2B1,ILF3,KDM3B,CPSF7,NCOA5,KDM4A,CPSF6,PHF2,ZNF740,PDCD7,SFPQ,EP400,XRCC1,WDR82,ARID1A,EPC2,HNRNPL,PUM2,ZBTB49,FUBP3,IWS1,RBM15B,SMARCA5,ZC3H4,SRSF10,POLDIP3,HNRNPD,FBXO11,EDC3,SF1,SUDS3,TAF1,SETD2,TFCP2,PPP1R8,HNRNPUL1,HNR…
GO:BP	RNA transport	GO:0050658	2.46575e-07	6.60805	183	91	12	18123	KHDRBS1,DHX9,YTHDC1,SRSF1,HNRNPA2B1,CPSF6,IWS1,RBM15B,POLDIP3,SETD2,SRSF3,BCLAF1
GO:BP	nucleic acid transport	GO:0050657	2.46575e-07	6.60805	183	91	12	18123	KHDRBS1,DHX9,YTHDC1,SRSF1,HNRNPA2B1,CPSF6,IWS1,RBM15B,POLDIP3,SETD2,SRSF3,BCLAF1
GO:BP	establishment of RNA localization	GO:0051236	2.97884e-07	6.52595	186	91	12	18123	KHDRBS1,DHX9,YTHDC1,SRSF1,HNRNPA2B1,CPSF6,IWS1,RBM15B,POLDIP3,SETD2,SRSF3,BCLAF1
GO:BP	cellular macromolecule metabolic process	GO:0044260	3.3899e-07	6.46981	8430	91	72	18123	UBTF,TARDBP,KHDRBS1,YLPM1,HNRNPK,HNRNPR,DHX9,THRAP3,SART3,SAFB,HNRNPU,TP53BP1,ELAVL1,NRF1,RBMX,FUBP1,DPF2,HNRNPA0,HNRNPM,BRD2,SCAF8,ERCC3,CTCF,HNRNPA2B1,ILF3,KDM3B,CPSF7,NCOA5,KDM4A,PHF2,ZNF740,SFPQ,EP400,XRCC1,WDR82,ARID1A,EPC2,PUM2,ZBTB49,FUBP3,IWS1,RBM15B,SMARCA5,ZC3H4,SRSF10,POLDIP3,HNRNPD,FBXO11,EDC3,SF1,SUDS3,TAF1,SETD2,TFCP2,PPP1R8,ADNP,ZNF2,SMARCAL1,SNW1,ELF2,SENP6,SMARCC2,PRDM2,BCLAF1,LD…
GO:BP	histone modification	GO:0016570	3.41963e-07	6.46602	472	91	17	18123	SART3,CTCF,KDM3B,KDM4A,PHF2,SFPQ,EP400,WDR82,EPC2,IWS1,SUDS3,TAF1,SETD2,SNW1,PRDM2,LDB1,RNF20
GO:BP	covalent chromatin modification	GO:0016569	5.36447e-07	6.27047	486	91	17	18123	SART3,CTCF,KDM3B,KDM4A,PHF2,SFPQ,EP400,WDR82,EPC2,IWS1,SUDS3,TAF1,SETD2,SNW1,PRDM2,LDB1,RNF20
GO:BP	nuclear export	GO:0051168	7.73844e-07	6.11135	202	91	12	18123	KHDRBS1,DHX9,YTHDC1,SRSF1,HNRNPA2B1,RANBP3,CPSF6,IWS1,RBM15B,POLDIP3,SETD2,SRSF3
GO:BP	negative regulation of nitrogen compound metabolic process	GO:0051172	1.32063e-06	5.87922	2592	91	37	18123	TARDBP,KHDRBS1,HNRNPK,HNRNPR,DHX9,THRAP3,HNRNPU,TP53BP1,ELAVL1,RBMX,DPF2,HNRNPA0,SCAF8,CTCF,HNRNPA2B1,ILF3,NCOA5,KDM4A,PHF2,SFPQ,XRCC1,ZBTB49,SMARCA5,SRSF10,HNRNPD,EDC3,SF1,SUDS3,TAF1,PPP1R8,SNW1,ELF2,SMARCC2,PRDM2,BCLAF1,LDB1,RNF20
GO:BP	cellular biosynthetic process	GO:0044249	1.34029e-06	5.8728	6210	91	60	18123	UBTF,TARDBP,KHDRBS1,HNRNPK,HNRNPR,DHX9,THRAP3,SAFB,HNRNPU,TP53BP1,ELAVL1,NRF1,RBMX,FUBP1,DPF2,BRD2,SCAF8,ERCC3,CTCF,HNRNPA2B1,ILF3,KDM3B,CPSF7,NCOA5,KDM4A,PHF2,ZNF740,SFPQ,ARID1A,EPC2,PUM2,ZBTB49,FUBP3,IWS1,SMARCA5,ZC3H4,SRSF10,POLDIP3,HNRNPD,EDC3,SF1,SUDS3,TAF1,SETD2,TFCP2,ADNP,ZNF2,SMARCAL1,SNW1,ELF2,SMARCC2,PRDM2,BCLAF1,LDB1,EWSR1,ARID1B,GPBP1,RNF20,ZNF197,QRICH1
GO:BP	organic substance biosynthetic process	GO:1901576	2.48804e-06	5.60414	6297	91	60	18123	UBTF,TARDBP,KHDRBS1,HNRNPK,HNRNPR,DHX9,THRAP3,SAFB,HNRNPU,TP53BP1,ELAVL1,NRF1,RBMX,FUBP1,DPF2,BRD2,SCAF8,ERCC3,CTCF,HNRNPA2B1,ILF3,KDM3B,CPSF7,NCOA5,KDM4A,PHF2,ZNF740,SFPQ,ARID1A,EPC2,PUM2,ZBTB49,FUBP3,IWS1,SMARCA5,ZC3H4,SRSF10,POLDIP3,HNRNPD,EDC3,SF1,SUDS3,TAF1,SETD2,TFCP2,ADNP,ZNF2,SMARCAL1,SNW1,ELF2,SMARCC2,PRDM2,BCLAF1,LDB1,EWSR1,ARID1B,GPBP1,RNF20,ZNF197,QRICH1
GO:BP	negative regulation of cellular metabolic process	GO:0031324	2.52088e-06	5.59845	2785	91	38	18123	TARDBP,KHDRBS1,HNRNPK,HNRNPR,DHX9,THRAP3,HNRNPU,TP53BP1,ELAVL1,RBMX,DPF2,HNRNPA0,SCAF8,CTCF,HNRNPA2B1,ILF3,NCOA5,KDM4A,PHF2,SFPQ,XRCC1,ZBTB49,SMARCA5,SRSF10,HNRNPD,EDC3,SF1,SUDS3,TAF1,PPP1R8,SMARCAL1,SNW1,ELF2,SMARCC2,PRDM2,BCLAF1,LDB1,RNF20
GO:BP	regulation of RNA export from nucleus	GO:0046831	4.40021e-06	5.35653	12	91	5	18123	KHDRBS1,DHX9,CPSF6,IWS1,SETD2
GO:BP	negative regulation of macromolecule metabolic process	GO:0010605	4.58758e-06	5.33842	3262	91	41	18123	TARDBP,KHDRBS1,HNRNPK,HNRNPR,DHX9,THRAP3,HNRNPU,TP53BP1,ELAVL1,RBMX,DPF2,HNRNPA0,HNRNPM,SCAF8,CTCF,HNRNPA2B1,ILF3,NCOA5,KDM4A,PHF2,SFPQ,XRCC1,PUM2,ZBTB49,SMARCA5,SRSF10,HNRNPD,EDC3,SF1,SUDS3,TAF1,PPP1R8,ADNP,SMARCAL1,SNW1,ELF2,SMARCC2,PRDM2,BCLAF1,LDB1,RNF20
GO:BP	biosynthetic process	GO:0009058	4.78354e-06	5.32025	6391	91	60	18123	UBTF,TARDBP,KHDRBS1,HNRNPK,HNRNPR,DHX9,THRAP3,SAFB,HNRNPU,TP53BP1,ELAVL1,NRF1,RBMX,FUBP1,DPF2,BRD2,SCAF8,ERCC3,CTCF,HNRNPA2B1,ILF3,KDM3B,CPSF7,NCOA5,KDM4A,PHF2,ZNF740,SFPQ,ARID1A,EPC2,PUM2,ZBTB49,FUBP3,IWS1,SMARCA5,ZC3H4,SRSF10,POLDIP3,HNRNPD,EDC3,SF1,SUDS3,TAF1,SETD2,TFCP2,ADNP,ZNF2,SMARCAL1,SNW1,ELF2,SMARCC2,PRDM2,BCLAF1,LDB1,EWSR1,ARID1B,GPBP1,RNF20,ZNF197,QRICH1
GO:BP	nucleocytoplasmic transport	GO:0006913	4.82353e-06	5.31663	353	91	14	18123	TARDBP,KHDRBS1,DHX9,ELAVL1,YTHDC1,SRSF1,HNRNPA2B1,RANBP3,CPSF6,IWS1,RBM15B,POLDIP3,SETD2,SRSF3
GO:BP	metabolic process	GO:0008152	4.94707e-06	5.30565	11915	91	84	18123	UBTF,TARDBP,KHDRBS1,YLPM1,HNRNPK,HNRNPR,DHX9,THRAP3,SART3,SAFB,HNRNPU,TP53BP1,ELAVL1,YTHDC1,NRF1,RBMX,FUBP1,DPF2,HNRNPDL,HNRNPA0,HNRNPM,BRD2,SCAF8,MFAP1,ERCC3,CTCF,SRSF1,HNRNPA2B1,ILF3,KDM3B,CPSF7,NCOA5,KDM4A,CPSF6,PHF2,ZNF740,PDCD7,SFPQ,EP400,XRCC1,WDR82,ARID1A,EPC2,HNRNPL,PUM2,ZBTB49,FUBP3,IWS1,RBM15B,SMARCA5,ZC3H4,SRSF10,POLDIP3,HNRNPD,FBXO11,EDC3,SF1,SUDS3,TAF1,SETD2,TFCP2,PPP1R8,HNRNPUL1,HNR…
GO:BP	nuclear transport	GO:0051169	5.37712e-06	5.26945	356	91	14	18123	TARDBP,KHDRBS1,DHX9,ELAVL1,YTHDC1,SRSF1,HNRNPA2B1,RANBP3,CPSF6,IWS1,RBM15B,POLDIP3,SETD2,SRSF3
GO:BP	nucleobase-containing compound transport	GO:0015931	7.31872e-06	5.13556	246	91	12	18123	KHDRBS1,DHX9,YTHDC1,SRSF1,HNRNPA2B1,CPSF6,IWS1,RBM15B,POLDIP3,SETD2,SRSF3,BCLAF1
GO:BP	mRNA transport	GO:0051028	8.62237e-06	5.06437	151	91	10	18123	DHX9,YTHDC1,SRSF1,HNRNPA2B1,IWS1,RBM15B,POLDIP3,SETD2,SRSF3,BCLAF1
GO:BP	regulation of nucleobase-containing compound transport	GO:0032239	1.6487e-05	4.78286	15	91	5	18123	KHDRBS1,DHX9,CPSF6,IWS1,SETD2
GO:BP	mRNA stabilization	GO:0048255	2.7448e-05	4.56149	57	91	7	18123	TARDBP,DHX9,THRAP3,HNRNPU,ELAVL1,HNRNPA0,HNRNPD
GO:BP	negative regulation of metabolic process	GO:0009892	3.78449e-05	4.42199	3498	91	41	18123	TARDBP,KHDRBS1,HNRNPK,HNRNPR,DHX9,THRAP3,HNRNPU,TP53BP1,ELAVL1,RBMX,DPF2,HNRNPA0,HNRNPM,SCAF8,CTCF,HNRNPA2B1,ILF3,NCOA5,KDM4A,PHF2,SFPQ,XRCC1,PUM2,ZBTB49,SMARCA5,SRSF10,HNRNPD,EDC3,SF1,SUDS3,TAF1,PPP1R8,ADNP,SMARCAL1,SNW1,ELF2,SMARCC2,PRDM2,BCLAF1,LDB1,RNF20
GO:BP	regulation of alternative mRNA splicing, via spliceosome	GO:0000381	3.96095e-05	4.4022	60	91	7	18123	KHDRBS1,THRAP3,HNRNPU,YTHDC1,RBMX,HNRNPL,RBM15B
GO:BP	negative regulation of cellular macromolecule biosynthetic process	GO:2000113	5.74348e-05	4.24083	1679	91	27	18123	TARDBP,KHDRBS1,HNRNPR,HNRNPU,DPF2,SCAF8,CTCF,HNRNPA2B1,ILF3,NCOA5,KDM4A,PHF2,SFPQ,ZBTB49,SMARCA5,HNRNPD,EDC3,SF1,SUDS3,TAF1,SMARCAL1,SNW1,ELF2,SMARCC2,PRDM2,BCLAF1,LDB1
GO:BP	negative regulation of mRNA catabolic process	GO:1902373	6.26854e-05	4.20283	64	91	7	18123	TARDBP,DHX9,THRAP3,HNRNPU,ELAVL1,HNRNPA0,HNRNPD
GO:BP	regulation of chromosome organization	GO:0033044	6.44244e-05	4.19095	299	91	12	18123	YLPM1,SART3,HNRNPU,CTCF,HNRNPA2B1,PHF2,SFPQ,XRCC1,HNRNPD,SNW1,SENP6,RNF20
GO:BP	negative regulation of macromolecule biosynthetic process	GO:0010558	6.58613e-05	4.18137	1690	91	27	18123	TARDBP,KHDRBS1,HNRNPR,HNRNPU,DPF2,SCAF8,CTCF,HNRNPA2B1,ILF3,NCOA5,KDM4A,PHF2,SFPQ,ZBTB49,SMARCA5,HNRNPD,EDC3,SF1,SUDS3,TAF1,SMARCAL1,SNW1,ELF2,SMARCC2,PRDM2,BCLAF1,LDB1
GO:BP	RNA stabilization	GO:0043489	7.795e-05	4.10818	66	91	7	18123	TARDBP,DHX9,THRAP3,HNRNPU,ELAVL1,HNRNPA0,HNRNPD
GO:BP	regulation of mRNA stability	GO:0043488	8.7421e-05	4.05838	247	91	11	18123	TARDBP,HNRNPR,DHX9,THRAP3,HNRNPU,ELAVL1,HNRNPA0,HNRNPM,PUM2,HNRNPD,EDC3
GO:BP	mRNA 3'-end processing	GO:0031124	0.000102686	3.98849	104	91	8	18123	YTHDC1,SCAF8,SRSF1,CPSF7,CPSF6,POLDIP3,SRSF3,RNF20
GO:BP	regulation of mRNA catabolic process	GO:0061013	0.000121018	3.91715	255	91	11	18123	TARDBP,HNRNPR,DHX9,THRAP3,HNRNPU,ELAVL1,HNRNPA0,HNRNPM,PUM2,HNRNPD,EDC3
GO:BP	regulation of RNA stability	GO:0043487	0.000141778	3.84839	259	91	11	18123	TARDBP,HNRNPR,DHX9,THRAP3,HNRNPU,ELAVL1,HNRNPA0,HNRNPM,PUM2,HNRNPD,EDC3
GO:BP	negative regulation of cellular biosynthetic process	GO:0031327	0.000151394	3.81989	1759	91	27	18123	TARDBP,KHDRBS1,HNRNPR,HNRNPU,DPF2,SCAF8,CTCF,HNRNPA2B1,ILF3,NCOA5,KDM4A,PHF2,SFPQ,ZBTB49,SMARCA5,HNRNPD,EDC3,SF1,SUDS3,TAF1,SMARCAL1,SNW1,ELF2,SMARCC2,PRDM2,BCLAF1,LDB1
GO:BP	positive regulation of gene expression	GO:0010628	0.000177181	3.75158	1206	91	22	18123	TARDBP,KHDRBS1,DHX9,THRAP3,HNRNPU,TP53BP1,ELAVL1,RBMX,FUBP1,HNRNPA0,CTCF,SRSF1,KDM4A,ARID1A,FUBP3,SMARCA5,POLDIP3,HNRNPD,SETD2,SNW1,HNRNPLL,ARID1B
GO:BP	mRNA export from nucleus	GO:0006406	0.000183474	3.73642	112	91	8	18123	YTHDC1,SRSF1,HNRNPA2B1,IWS1,RBM15B,POLDIP3,SETD2,SRSF3
GO:BP	mRNA-containing ribonucleoprotein complex export from nucleus	GO:0071427	0.000183474	3.73642	112	91	8	18123	YTHDC1,SRSF1,HNRNPA2B1,IWS1,RBM15B,POLDIP3,SETD2,SRSF3
GO:BP	negative regulation of RNA catabolic process	GO:1902369	0.00021011	3.67755	76	91	7	18123	TARDBP,DHX9,THRAP3,HNRNPU,ELAVL1,HNRNPA0,HNRNPD
GO:BP	negative regulation of biosynthetic process	GO:0009890	0.000219439	3.65869	1791	91	27	18123	TARDBP,KHDRBS1,HNRNPR,HNRNPU,DPF2,SCAF8,CTCF,HNRNPA2B1,ILF3,NCOA5,KDM4A,PHF2,SFPQ,ZBTB49,SMARCA5,HNRNPD,EDC3,SF1,SUDS3,TAF1,SMARCAL1,SNW1,ELF2,SMARCC2,PRDM2,BCLAF1,LDB1
GO:BP	RNA catabolic process	GO:0006401	0.000462905	3.33451	431	91	13	18123	TARDBP,HNRNPR,DHX9,THRAP3,HNRNPU,ELAVL1,HNRNPA0,HNRNPM,PUM2,HNRNPD,EDC3,PPP1R8,BCLAF1
GO:BP	ribonucleoprotein complex export from nucleus	GO:0071426	0.000582341	3.23482	130	91	8	18123	YTHDC1,SRSF1,HNRNPA2B1,IWS1,RBM15B,POLDIP3,SETD2,SRSF3
GO:BP	ribonucleoprotein complex localization	GO:0071166	0.000617693	3.20923	131	91	8	18123	YTHDC1,SRSF1,HNRNPA2B1,IWS1,RBM15B,POLDIP3,SETD2,SRSF3
GO:BP	protein methylation	GO:0006479	0.000755924	3.12152	185	91	9	18123	CTCF,KDM4A,WDR82,IWS1,FBXO11,SETD2,SNW1,PRDM2,RNF20
GO:BP	protein alkylation	GO:0008213	0.000755924	3.12152	185	91	9	18123	CTCF,KDM4A,WDR82,IWS1,FBXO11,SETD2,SNW1,PRDM2,RNF20
GO:BP	negative regulation of mRNA processing	GO:0050686	0.00087559	3.0577	31	91	5	18123	HNRNPK,RBMX,HNRNPA2B1,SRSF10,RNF20
GO:BP	mRNA catabolic process	GO:0006402	0.00107711	2.96774	388	91	12	18123	TARDBP,HNRNPR,DHX9,THRAP3,HNRNPU,ELAVL1,HNRNPA0,HNRNPM,PUM2,HNRNPD,EDC3,BCLAF1
GO:BP	negative regulation of transcription, DNA-templated	GO:0045892	0.00107908	2.96695	1339	91	22	18123	KHDRBS1,HNRNPU,DPF2,SCAF8,CTCF,HNRNPA2B1,ILF3,NCOA5,KDM4A,PHF2,SFPQ,ZBTB49,SMARCA5,SF1,SUDS3,TAF1,SNW1,ELF2,SMARCC2,PRDM2,BCLAF1,LDB1
GO:BP	negative regulation of nucleic acid-templated transcription	GO:1903507	0.00110678	2.95594	1341	91	22	18123	KHDRBS1,HNRNPU,DPF2,SCAF8,CTCF,HNRNPA2B1,ILF3,NCOA5,KDM4A,PHF2,SFPQ,ZBTB49,SMARCA5,SF1,SUDS3,TAF1,SNW1,ELF2,SMARCC2,PRDM2,BCLAF1,LDB1
GO:BP	negative regulation of RNA biosynthetic process	GO:1902679	0.00113513	2.94495	1343	91	22	18123	KHDRBS1,HNRNPU,DPF2,SCAF8,CTCF,HNRNPA2B1,ILF3,NCOA5,KDM4A,PHF2,SFPQ,ZBTB49,SMARCA5,SF1,SUDS3,TAF1,SNW1,ELF2,SMARCC2,PRDM2,BCLAF1,LDB1
GO:BP	ribonucleoprotein complex assembly	GO:0022618	0.00122914	2.9104	196	91	9	18123	DHX9,SART3,YTHDC1,SRSF1,CPSF7,CPSF6,SRSF10,SF1,SNRNP200
GO:BP	histone methylation	GO:0016571	0.00134291	2.87195	145	91	8	18123	CTCF,KDM4A,WDR82,IWS1,SETD2,SNW1,PRDM2,RNF20
GO:BP	organelle organization	GO:0006996	0.00151994	2.81817	4136	91	42	18123	TARDBP,YLPM1,DHX9,SART3,SAFB,HNRNPU,NRF1,DPF2,BRD2,ERCC3,CTCF,HNRNPA2B1,KDM3B,KDM4A,PHF2,ZMYM3,SFPQ,EP400,XRCC1,WDR82,ARID1A,STRIP1,EPC2,ZMYM4,PUM2,IWS1,SMARCA5,HNRNPD,WDR92,EDC3,SF1,SUDS3,TAF1,SETD2,SMARCAL1,SNW1,SENP6,SMARCC2,PRDM2,LDB1,ARID1B,RNF20
GO:BP	ribonucleoprotein complex subunit organization	GO:0071826	0.0016488	2.78283	203	91	9	18123	DHX9,SART3,YTHDC1,SRSF1,CPSF7,CPSF6,SRSF10,SF1,SNRNP200
GO:BP	positive regulation of RNA export from nucleus	GO:0046833	0.00243174	2.61408	5	91	3	18123	KHDRBS1,DHX9,CPSF6
GO:BP	mRNA alternative polyadenylation	GO:0110104	0.00243174	2.61408	5	91	3	18123	YTHDC1,CPSF7,CPSF6
GO:BP	RNA 3'-end processing	GO:0031123	0.00245289	2.61032	157	91	8	18123	YTHDC1,SCAF8,SRSF1,CPSF7,CPSF6,POLDIP3,SRSF3,RNF20
GO:BP	protein-DNA complex subunit organization	GO:0071824	0.0025394	2.59527	346	91	11	18123	UBTF,SART3,BRD2,ERCC3,CTCF,ARID1A,SMARCA5,TAF1,SETD2,SENP6,SMARCC2
GO:BP	regulation of mRNA polyadenylation	GO:1900363	0.00269323	2.56973	17	91	4	18123	YTHDC1,CPSF7,CPSF6,RNF20
GO:BP	positive regulation of RNA splicing	GO:0033120	0.00287459	2.54142	39	91	5	18123	THRAP3,RBMX,SRSF1,SNW1,HNRNPLL
GO:BP	protein-containing complex localization	GO:0031503	0.00374829	2.42617	289	91	10	18123	HNRNPU,YTHDC1,SRSF1,HNRNPA2B1,SFPQ,IWS1,RBM15B,POLDIP3,SETD2,SRSF3
GO:BP	positive regulation of nucleobase-containing compound transport	GO:0032241	0.00484576	2.31464	6	91	3	18123	KHDRBS1,DHX9,CPSF6
GO:BP	posttranscriptional regulation of gene expression	GO:0010608	0.00633242	2.19843	928	91	17	18123	TARDBP,KHDRBS1,HNRNPR,DHX9,THRAP3,HNRNPU,ELAVL1,YTHDC1,HNRNPA0,HNRNPM,HNRNPA2B1,ILF3,PUM2,POLDIP3,HNRNPD,EDC3,BCLAF1
GO:BP	regulation of biological process	GO:0050789	0.00687479	2.16274	12122	91	80	18123	UBTF,TARDBP,KHDRBS1,YLPM1,HNRNPK,HNRNPR,DHX9,THRAP3,SART3,SAFB,HNRNPU,TP53BP1,ELAVL1,YTHDC1,NRF1,RBMX,FUBP1,DPF2,HNRNPDL,HNRNPA0,HNRNPM,BRD2,SCAF8,ERCC3,CTCF,SRSF1,HNRNPA2B1,ILF3,KDM3B,CPSF7,NCOA5,KDM4A,CPSF6,PHF2,ZNF740,ZMYM3,SFPQ,XRCC1,ARID1A,STRIP1,EPC2,ZMYM4,HNRNPL,PUM2,ZBTB49,FUBP3,IWS1,RBM15B,SMARCA5,ZC3H4,SRSF10,POLDIP3,HNRNPD,FBXO11,EDC3,SF1,SUDS3,TAF1,SETD2,TFCP2,PPP1R8,HNRNPH3,ADNP,ZNF2…
GO:BP	cellular component organization	GO:0016043	0.00724104	2.1402	6661	91	55	18123	UBTF,TARDBP,YLPM1,HNRNPK,DHX9,SART3,SAFB,HNRNPU,TP53BP1,ELAVL1,YTHDC1,NRF1,RBMX,DPF2,BRD2,SCAF8,ERCC3,CTCF,SRSF1,HNRNPA2B1,KDM3B,CPSF7,KDM4A,CPSF6,PHF2,ZMYM3,SFPQ,EP400,XRCC1,WDR82,ARID1A,STRIP1,EPC2,ZMYM4,PUM2,IWS1,SMARCA5,SRSF10,HNRNPD,WDR92,EDC3,SF1,SUDS3,TAF1,SETD2,ADNP,SNRNP200,SMARCAL1,SNW1,SENP6,SMARCC2,PRDM2,LDB1,ARID1B,RNF20
GO:BP	negative regulation of mRNA splicing, via spliceosome	GO:0048025	0.00812022	2.09043	22	91	4	18123	HNRNPK,RBMX,HNRNPA2B1,SRSF10
GO:BP	macromolecule methylation	GO:0043414	0.00954913	2.02004	321	91	10	18123	CTCF,KDM4A,WDR82,IWS1,RBM15B,FBXO11,SETD2,SNW1,PRDM2,RNF20
GO:BP	nucleobase-containing compound catabolic process	GO:0034655	0.0110307	1.9574	573	91	13	18123	TARDBP,HNRNPR,DHX9,THRAP3,HNRNPU,ELAVL1,HNRNPA0,HNRNPM,PUM2,HNRNPD,EDC3,PPP1R8,BCLAF1
GO:BP	mRNA polyadenylation	GO:0006378	0.0111849	1.95137	51	91	5	18123	YTHDC1,SCAF8,CPSF7,CPSF6,RNF20
GO:BP	RNA polyadenylation	GO:0043631	0.012326	1.90918	52	91	5	18123	YTHDC1,SCAF8,CPSF7,CPSF6,RNF20
GO:BP	peptidyl-lysine modification	GO:0018205	0.0123838	1.90715	408	91	11	18123	CTCF,KDM4A,EP400,WDR82,EPC2,IWS1,TAF1,SETD2,SNW1,SENP6,LDB1
GO:BP	positive regulation of transcription by RNA polymerase II	GO:0045944	0.0128719	1.89036	1200	91	19	18123	HNRNPK,DHX9,THRAP3,HNRNPU,TP53BP1,NRF1,RBMX,DPF2,SFPQ,ZBTB49,FUBP3,SMARCA5,HNRNPD,TFCP2,SNW1,PRDM2,BCLAF1,LDB1,ZNF197
GO:BP	negative regulation of cellular catabolic process	GO:0031330	0.0142598	1.84589	264	91	9	18123	TARDBP,DHX9,THRAP3,HNRNPU,ELAVL1,HNRNPA0,KDM4A,HNRNPD,TAF1
GO:BP	regulation of cellular process	GO:0050794	0.0147972	1.82982	11517	91	77	18123	UBTF,TARDBP,KHDRBS1,YLPM1,HNRNPK,HNRNPR,DHX9,THRAP3,SART3,SAFB,HNRNPU,TP53BP1,ELAVL1,YTHDC1,NRF1,RBMX,FUBP1,DPF2,HNRNPDL,HNRNPA0,HNRNPM,BRD2,SCAF8,ERCC3,CTCF,SRSF1,HNRNPA2B1,ILF3,KDM3B,CPSF7,NCOA5,KDM4A,CPSF6,PHF2,ZNF740,SFPQ,XRCC1,ARID1A,EPC2,HNRNPL,PUM2,ZBTB49,FUBP3,IWS1,RBM15B,SMARCA5,ZC3H4,SRSF10,POLDIP3,HNRNPD,FBXO11,EDC3,SF1,SUDS3,TAF1,SETD2,TFCP2,PPP1R8,HNRNPH3,ADNP,ZNF2,SMARCAL1,SNW1,ELF2…
GO:BP	positive regulation of mRNA metabolic process	GO:1903313	0.0160224	1.79527	144	91	7	18123	TARDBP,HNRNPR,THRAP3,RBMX,HNRNPD,EDC3,SNW1
GO:BP	negative regulation of gene expression	GO:0010629	0.0188539	1.7246	1470	91	21	18123	TARDBP,HNRNPK,HNRNPR,DHX9,THRAP3,HNRNPU,ELAVL1,RBMX,HNRNPA0,HNRNPM,CTCF,HNRNPA2B1,ILF3,KDM4A,PUM2,SRSF10,HNRNPD,EDC3,TAF1,ADNP,BCLAF1
GO:BP	negative regulation of RNA splicing	GO:0033119	0.0191114	1.71871	27	91	4	18123	HNRNPK,RBMX,HNRNPA2B1,SRSF10
GO:BP	cellular component organization or biogenesis	GO:0071840	0.0222013	1.65362	6880	91	55	18123	UBTF,TARDBP,YLPM1,HNRNPK,DHX9,SART3,SAFB,HNRNPU,TP53BP1,ELAVL1,YTHDC1,NRF1,RBMX,DPF2,BRD2,SCAF8,ERCC3,CTCF,SRSF1,HNRNPA2B1,KDM3B,CPSF7,KDM4A,CPSF6,PHF2,ZMYM3,SFPQ,EP400,XRCC1,WDR82,ARID1A,STRIP1,EPC2,ZMYM4,PUM2,IWS1,SMARCA5,SRSF10,HNRNPD,WDR92,EDC3,SF1,SUDS3,TAF1,SETD2,ADNP,SNRNP200,SMARCAL1,SNW1,SENP6,SMARCC2,PRDM2,LDB1,ARID1B,RNF20
GO:BP	regulation of mRNA 3'-end processing	GO:0031440	0.0222112	1.65343	28	91	4	18123	YTHDC1,CPSF7,CPSF6,RNF20
GO:BP	spliceosomal complex assembly	GO:0000245	0.0230961	1.63646	59	91	5	18123	YTHDC1,SRSF1,SRSF10,SF1,SNRNP200
GO:BP	heterocycle catabolic process	GO:0046700	0.024366	1.61322	617	91	13	18123	TARDBP,HNRNPR,DHX9,THRAP3,HNRNPU,ELAVL1,HNRNPA0,HNRNPM,PUM2,HNRNPD,EDC3,PPP1R8,BCLAF1
GO:BP	cellular nitrogen compound catabolic process	GO:0044270	0.0269987	1.56866	623	91	13	18123	TARDBP,HNRNPR,DHX9,THRAP3,HNRNPU,ELAVL1,HNRNPA0,HNRNPM,PUM2,HNRNPD,EDC3,PPP1R8,BCLAF1
GO:BP	DNA-templated transcription, elongation	GO:0006354	0.0277393	1.5569	104	91	6	18123	HNRNPU,SCAF8,ERCC3,IWS1,SETD2,LDB1
GO:BP	regulation of chromatin organization	GO:1902275	0.0317343	1.49847	222	91	8	18123	SART3,HNRNPU,CTCF,KDM4A,PHF2,IWS1,SNW1,RNF20
GO:BP	aromatic compound catabolic process	GO:0019439	0.0335789	1.47393	636	91	13	18123	TARDBP,HNRNPR,DHX9,THRAP3,HNRNPU,ELAVL1,HNRNPA0,HNRNPM,PUM2,HNRNPD,EDC3,PPP1R8,BCLAF1
GO:BP	positive regulation of cellular process	GO:0048522	0.035511	1.44964	5863	91	49	18123	UBTF,TARDBP,KHDRBS1,HNRNPK,HNRNPR,DHX9,THRAP3,SART3,HNRNPU,TP53BP1,ELAVL1,NRF1,RBMX,DPF2,SCAF8,ERCC3,CTCF,SRSF1,HNRNPA2B1,ILF3,KDM4A,CPSF6,PHF2,SFPQ,XRCC1,ARID1A,PUM2,ZBTB49,FUBP3,SMARCA5,POLDIP3,HNRNPD,EDC3,SUDS3,TAF1,TFCP2,ADNP,SNW1,ELF2,HNRNPLL,SMARCC2,PRDM2,BCLAF1,LDB1,ARID1B,GPBP1,RNF20,ZNF197,QRICH1
GO:BP	regulation of nucleocytoplasmic transport	GO:0046822	0.0402461	1.39528	111	91	6	18123	TARDBP,KHDRBS1,DHX9,CPSF6,IWS1,SETD2
GO:BP	methylation	GO:0032259	0.0423977	1.37266	381	91	10	18123	CTCF,KDM4A,WDR82,IWS1,RBM15B,FBXO11,SETD2,SNW1,PRDM2,RNF20
GO:BP	mRNA splice site selection	GO:0006376	0.0435464	1.36105	33	91	4	18123	YTHDC1,SRSF1,SRSF10,SF1
GO:BP	positive regulation of biological process	GO:0048518	0.0482476	1.31652	6474	91	52	18123	UBTF,TARDBP,KHDRBS1,HNRNPK,HNRNPR,DHX9,THRAP3,SART3,HNRNPU,TP53BP1,ELAVL1,NRF1,RBMX,FUBP1,DPF2,HNRNPA0,SCAF8,ERCC3,CTCF,SRSF1,HNRNPA2B1,ILF3,KDM4A,CPSF6,PHF2,SFPQ,XRCC1,ARID1A,PUM2,ZBTB49,FUBP3,SMARCA5,POLDIP3,HNRNPD,EDC3,SUDS3,TAF1,SETD2,TFCP2,ADNP,SNW1,ELF2,HNRNPLL,SMARCC2,PRDM2,BCLAF1,LDB1,ARID1B,GPBP1,RNF20,ZNF197,QRICH1
GO:BP	biological regulation	GO:0065007	0.0486151	1.31323	12802	91	81	18123	UBTF,TARDBP,KHDRBS1,YLPM1,HNRNPK,HNRNPR,DHX9,THRAP3,SART3,SAFB,HNRNPU,TP53BP1,ELAVL1,YTHDC1,NRF1,RBMX,FUBP1,DPF2,HNRNPDL,HNRNPA0,HNRNPM,BRD2,SCAF8,ERCC3,CTCF,SRSF1,HNRNPA2B1,ILF3,KDM3B,CPSF7,RANBP3,NCOA5,KDM4A,CPSF6,PHF2,ZNF740,ZMYM3,SFPQ,XRCC1,ARID1A,STRIP1,EPC2,ZMYM4,HNRNPL,PUM2,ZBTB49,FUBP3,IWS1,RBM15B,SMARCA5,ZC3H4,SRSF10,POLDIP3,HNRNPD,FBXO11,EDC3,SF1,SUDS3,TAF1,SETD2,TFCP2,PPP1R8,HNRNPH3,AD…
GO:BP	positive regulation of telomerase RNA reverse transcriptase activity	GO:1905663	0.0498744	1.30212	2	91	2	18123	HNRNPA2B1,HNRNPD
GO:CC	nucleoplasm	GO:0005654	2.6382e-36	35.5787	4112	91	78	18964	UBTF,TARDBP,KHDRBS1,YLPM1,HNRNPK,HNRNPR,DHX9,THRAP3,SART3,SAFB,HNRNPU,TP53BP1,ELAVL1,YTHDC1,NRF1,RBMX,FUBP1,DPF2,HNRNPDL,HNRNPA0,HNRNPM,BRD2,SCAF8,MFAP1,ERCC3,CTCF,SRSF1,HNRNPA2B1,ILF3,KDM3B,CPSF7,RANBP3,NCOA5,KDM4A,CPSF6,PHF2,ZMYM3,PDCD7,SFPQ,EP400,XRCC1,WDR82,ARID1A,EPC2,HNRNPL,ZBTB49,IWS1,RBM15B,SMARCA5,ZC3H4,SRSF10,POLDIP3,HNRNPD,FBXO11,SF1,SUDS3,TAF1,SETD2,TFCP2,PPP1R8,HNRNPUL1,HNRNPH3,SNRNP…
GO:CC	nuclear lumen	GO:0031981	5.1245e-35	34.2903	4453	91	79	18964	UBTF,TARDBP,KHDRBS1,YLPM1,HNRNPK,HNRNPR,DHX9,THRAP3,SART3,SAFB,HNRNPU,TP53BP1,ELAVL1,YTHDC1,NRF1,RBMX,FUBP1,DPF2,HNRNPDL,HNRNPA0,HNRNPM,BRD2,SCAF8,MFAP1,ERCC3,CTCF,SRSF1,HNRNPA2B1,ILF3,KDM3B,CPSF7,RANBP3,NCOA5,KDM4A,CPSF6,PHF2,ZMYM3,PDCD7,SFPQ,EP400,XRCC1,WDR82,ARID1A,EPC2,HNRNPL,ZBTB49,IWS1,RBM15B,SMARCA5,ZC3H4,SRSF10,POLDIP3,HNRNPD,FBXO11,SF1,SUDS3,TAF1,SETD2,TFCP2,PPP1R8,HNRNPUL1,HNRNPH3,SNRNP…
GO:CC	nucleus	GO:0005634	7.91153e-29	28.1017	7607	91	88	18964	UBTF,TARDBP,KHDRBS1,YLPM1,HNRNPK,HNRNPR,DHX9,THRAP3,SART3,SAFB,HNRNPU,TP53BP1,ELAVL1,YTHDC1,NRF1,RBMX,FUBP1,DPF2,HNRNPDL,HNRNPA0,HNRNPM,BRD2,SCAF8,MFAP1,ERCC3,CTCF,SRSF1,HNRNPA2B1,ILF3,KDM3B,CPSF7,RANBP3,NCOA5,KDM4A,CPSF6,PHF2,ZNF740,ZMYM3,PDCD7,SFPQ,EP400,XRCC1,WDR82,ARID1A,STRIP1,EPC2,HNRNPL,PUM2,ZBTB49,FUBP3,IWS1,RBM15B,SMARCA5,ZC3H4,SRSF10,POLDIP3,HNRNPD,FBXO11,SF1,SUDS3,TAF1,SETD2,TFCP2,PPP1…
GO:CC	membrane-enclosed lumen	GO:0031974	1.23504e-27	26.9083	5579	91	79	18964	UBTF,TARDBP,KHDRBS1,YLPM1,HNRNPK,HNRNPR,DHX9,THRAP3,SART3,SAFB,HNRNPU,TP53BP1,ELAVL1,YTHDC1,NRF1,RBMX,FUBP1,DPF2,HNRNPDL,HNRNPA0,HNRNPM,BRD2,SCAF8,MFAP1,ERCC3,CTCF,SRSF1,HNRNPA2B1,ILF3,KDM3B,CPSF7,RANBP3,NCOA5,KDM4A,CPSF6,PHF2,ZMYM3,PDCD7,SFPQ,EP400,XRCC1,WDR82,ARID1A,EPC2,HNRNPL,ZBTB49,IWS1,RBM15B,SMARCA5,ZC3H4,SRSF10,POLDIP3,HNRNPD,FBXO11,SF1,SUDS3,TAF1,SETD2,TFCP2,PPP1R8,HNRNPUL1,HNRNPH3,SNRNP…
GO:CC	organelle lumen	GO:0043233	1.23504e-27	26.9083	5579	91	79	18964	UBTF,TARDBP,KHDRBS1,YLPM1,HNRNPK,HNRNPR,DHX9,THRAP3,SART3,SAFB,HNRNPU,TP53BP1,ELAVL1,YTHDC1,NRF1,RBMX,FUBP1,DPF2,HNRNPDL,HNRNPA0,HNRNPM,BRD2,SCAF8,MFAP1,ERCC3,CTCF,SRSF1,HNRNPA2B1,ILF3,KDM3B,CPSF7,RANBP3,NCOA5,KDM4A,CPSF6,PHF2,ZMYM3,PDCD7,SFPQ,EP400,XRCC1,WDR82,ARID1A,EPC2,HNRNPL,ZBTB49,IWS1,RBM15B,SMARCA5,ZC3H4,SRSF10,POLDIP3,HNRNPD,FBXO11,SF1,SUDS3,TAF1,SETD2,TFCP2,PPP1R8,HNRNPUL1,HNRNPH3,SNRNP…
GO:CC	intracellular organelle lumen	GO:0070013	1.23504e-27	26.9083	5579	91	79	18964	UBTF,TARDBP,KHDRBS1,YLPM1,HNRNPK,HNRNPR,DHX9,THRAP3,SART3,SAFB,HNRNPU,TP53BP1,ELAVL1,YTHDC1,NRF1,RBMX,FUBP1,DPF2,HNRNPDL,HNRNPA0,HNRNPM,BRD2,SCAF8,MFAP1,ERCC3,CTCF,SRSF1,HNRNPA2B1,ILF3,KDM3B,CPSF7,RANBP3,NCOA5,KDM4A,CPSF6,PHF2,ZMYM3,PDCD7,SFPQ,EP400,XRCC1,WDR82,ARID1A,EPC2,HNRNPL,ZBTB49,IWS1,RBM15B,SMARCA5,ZC3H4,SRSF10,POLDIP3,HNRNPD,FBXO11,SF1,SUDS3,TAF1,SETD2,TFCP2,PPP1R8,HNRNPUL1,HNRNPH3,SNRNP…
GO:CC	nuclear protein-containing complex	GO:0140513	3.08268e-20	19.5111	1236	91	39	18964	HNRNPK,HNRNPR,THRAP3,SART3,HNRNPU,RBMX,DPF2,HNRNPDL,HNRNPM,SCAF8,MFAP1,ERCC3,SRSF1,HNRNPA2B1,KDM3B,CPSF7,RANBP3,CPSF6,PDCD7,SFPQ,EP400,XRCC1,WDR82,ARID1A,EPC2,SMARCA5,SF1,SUDS3,TAF1,PPP1R8,HNRNPH3,ADNP,SNRNP200,SMARCAL1,SNW1,SMARCC2,BCLAF1,LDB1,ARID1B
GO:CC	intracellular membrane-bounded organelle	GO:0043231	4.71253e-13	12.3267	12046	91	89	18964	UBTF,TARDBP,KHDRBS1,YLPM1,HNRNPK,HNRNPR,DHX9,THRAP3,SART3,SAFB,HNRNPU,TP53BP1,ELAVL1,YTHDC1,NRF1,RBMX,FUBP1,DPF2,HNRNPDL,HNRNPA0,HNRNPM,BRD2,SCAF8,MFAP1,ERCC3,CTCF,SRSF1,HNRNPA2B1,ILF3,KDM3B,CPSF7,RANBP3,NCOA5,KDM4A,CPSF6,PHF2,ZNF740,ZMYM3,PDCD7,SFPQ,EP400,XRCC1,WDR82,ARID1A,STRIP1,EPC2,HNRNPL,PUM2,ZBTB49,FUBP3,IWS1,RBM15B,SMARCA5,ZC3H4,SRSF10,POLDIP3,HNRNPD,DNAJC14,FBXO11,SF1,SUDS3,TAF1,SETD2,TF…
GO:CC	intracellular organelle	GO:0043229	7.90657e-13	12.102	13117	91	91	18964	UBTF,TARDBP,KHDRBS1,YLPM1,HNRNPK,HNRNPR,DHX9,THRAP3,SART3,SAFB,HNRNPU,TP53BP1,ELAVL1,YTHDC1,NRF1,RBMX,FUBP1,DPF2,HNRNPDL,HNRNPA0,HNRNPM,BRD2,SCAF8,MFAP1,ERCC3,CTCF,SRSF1,HNRNPA2B1,ILF3,KDM3B,CPSF7,RANBP3,NCOA5,KDM4A,CPSF6,PHF2,ZNF740,ZMYM3,PDCD7,SFPQ,EP400,XRCC1,WDR82,ARID1A,STRIP1,EPC2,HNRNPL,PUM2,ZBTB49,FUBP3,IWS1,RBM15B,SMARCA5,ZC3H4,SRSF10,POLDIP3,HNRNPD,DNAJC14,FBXO11,WDR92,EDC3,SF1,SUDS3,TA…
GO:CC	spliceosomal complex	GO:0005681	6.25863e-12	11.2035	192	91	15	18964	HNRNPK,HNRNPR,HNRNPU,RBMX,HNRNPDL,HNRNPM,MFAP1,SRSF1,HNRNPA2B1,PDCD7,SF1,PPP1R8,HNRNPH3,SNRNP200,SNW1
GO:CC	nuclear body	GO:0016604	1.69214e-11	10.7716	816	91	25	18964	TARDBP,YLPM1,DHX9,THRAP3,SART3,HNRNPU,TP53BP1,YTHDC1,HNRNPM,BRD2,SRSF1,HNRNPA2B1,CPSF6,SFPQ,EP400,RBM15B,SRSF10,POLDIP3,SF1,SUDS3,PPP1R8,SNW1,ELF2,SRSF3,BCLAF1
GO:CC	nuclear speck	GO:0016607	2.98783e-10	9.52464	413	91	18	18964	TARDBP,YLPM1,THRAP3,SART3,HNRNPU,YTHDC1,BRD2,SRSF1,CPSF6,SFPQ,EP400,RBM15B,SRSF10,POLDIP3,PPP1R8,SNW1,SRSF3,BCLAF1
GO:CC	organelle	GO:0043226	3.61143e-10	9.44232	14027	91	91	18964	UBTF,TARDBP,KHDRBS1,YLPM1,HNRNPK,HNRNPR,DHX9,THRAP3,SART3,SAFB,HNRNPU,TP53BP1,ELAVL1,YTHDC1,NRF1,RBMX,FUBP1,DPF2,HNRNPDL,HNRNPA0,HNRNPM,BRD2,SCAF8,MFAP1,ERCC3,CTCF,SRSF1,HNRNPA2B1,ILF3,KDM3B,CPSF7,RANBP3,NCOA5,KDM4A,CPSF6,PHF2,ZNF740,ZMYM3,PDCD7,SFPQ,EP400,XRCC1,WDR82,ARID1A,STRIP1,EPC2,HNRNPL,PUM2,ZBTB49,FUBP3,IWS1,RBM15B,SMARCA5,ZC3H4,SRSF10,POLDIP3,HNRNPD,DNAJC14,FBXO11,WDR92,EDC3,SF1,SUDS3,TA…
GO:CC	ribonucleoprotein complex	GO:1990904	3.7706e-10	9.42359	694	91	22	18964	HNRNPK,HNRNPR,DHX9,SART3,HNRNPU,ELAVL1,RBMX,HNRNPDL,HNRNPM,MFAP1,SRSF1,HNRNPA2B1,ILF3,CPSF6,PDCD7,HNRNPL,HNRNPD,SF1,PPP1R8,HNRNPH3,SNRNP200,SNW1
GO:CC	chromosome	GO:0005694	1.1067e-09	8.95597	1795	91	33	18964	TARDBP,HNRNPK,DHX9,HNRNPU,TP53BP1,RBMX,DPF2,CTCF,HNRNPA2B1,KDM3B,KDM4A,CPSF6,PHF2,ZNF740,SFPQ,EP400,XRCC1,WDR82,ARID1A,SMARCA5,FBXO11,SUDS3,TAF1,SETD2,TFCP2,ADNP,SMARCAL1,SNW1,ELF2,SMARCC2,LDB1,ARID1B,RNF20
GO:CC	membrane-bounded organelle	GO:0043227	1.17829e-09	8.92875	13201	91	89	18964	UBTF,TARDBP,KHDRBS1,YLPM1,HNRNPK,HNRNPR,DHX9,THRAP3,SART3,SAFB,HNRNPU,TP53BP1,ELAVL1,YTHDC1,NRF1,RBMX,FUBP1,DPF2,HNRNPDL,HNRNPA0,HNRNPM,BRD2,SCAF8,MFAP1,ERCC3,CTCF,SRSF1,HNRNPA2B1,ILF3,KDM3B,CPSF7,RANBP3,NCOA5,KDM4A,CPSF6,PHF2,ZNF740,ZMYM3,PDCD7,SFPQ,EP400,XRCC1,WDR82,ARID1A,STRIP1,EPC2,HNRNPL,PUM2,ZBTB49,FUBP3,IWS1,RBM15B,SMARCA5,ZC3H4,SRSF10,POLDIP3,HNRNPD,DNAJC14,FBXO11,SF1,SUDS3,TAF1,SETD2,TF…
GO:CC	intracellular anatomical structure	GO:0005622	5.07891e-08	7.29423	14808	91	91	18964	UBTF,TARDBP,KHDRBS1,YLPM1,HNRNPK,HNRNPR,DHX9,THRAP3,SART3,SAFB,HNRNPU,TP53BP1,ELAVL1,YTHDC1,NRF1,RBMX,FUBP1,DPF2,HNRNPDL,HNRNPA0,HNRNPM,BRD2,SCAF8,MFAP1,ERCC3,CTCF,SRSF1,HNRNPA2B1,ILF3,KDM3B,CPSF7,RANBP3,NCOA5,KDM4A,CPSF6,PHF2,ZNF740,ZMYM3,PDCD7,SFPQ,EP400,XRCC1,WDR82,ARID1A,STRIP1,EPC2,HNRNPL,PUM2,ZBTB49,FUBP3,IWS1,RBM15B,SMARCA5,ZC3H4,SRSF10,POLDIP3,HNRNPD,DNAJC14,FBXO11,WDR92,EDC3,SF1,SUDS3,TA…
GO:CC	catalytic step 2 spliceosome	GO:0071013	8.86874e-08	7.05214	85	91	9	18964	HNRNPK,HNRNPR,HNRNPU,RBMX,HNRNPM,SRSF1,HNRNPA2B1,SNRNP200,SNW1
GO:CC	chromatin	GO:0000785	1.39128e-07	6.85659	1235	91	25	18964	TARDBP,HNRNPK,DHX9,RBMX,DPF2,KDM3B,KDM4A,CPSF6,ZNF740,SFPQ,EP400,XRCC1,WDR82,ARID1A,SMARCA5,SUDS3,TAF1,TFCP2,ADNP,SNW1,ELF2,SMARCC2,LDB1,ARID1B,RNF20
GO:CC	intracellular non-membrane-bounded organelle	GO:0043232	4.50812e-05	4.346	5094	91	48	18964	UBTF,TARDBP,HNRNPK,DHX9,HNRNPU,TP53BP1,ELAVL1,RBMX,DPF2,HNRNPM,MFAP1,CTCF,HNRNPA2B1,ILF3,KDM3B,NCOA5,KDM4A,CPSF6,PHF2,ZNF740,SFPQ,EP400,XRCC1,WDR82,ARID1A,HNRNPL,PUM2,ZBTB49,SMARCA5,POLDIP3,FBXO11,WDR92,EDC3,SF1,SUDS3,TAF1,SETD2,TFCP2,ADNP,SMARCAL1,SNW1,ELF2,DDX50,SMARCC2,LDB1,EWSR1,ARID1B,RNF20
GO:CC	non-membrane-bounded organelle	GO:0043228	4.74776e-05	4.32351	5102	91	48	18964	UBTF,TARDBP,HNRNPK,DHX9,HNRNPU,TP53BP1,ELAVL1,RBMX,DPF2,HNRNPM,MFAP1,CTCF,HNRNPA2B1,ILF3,KDM3B,NCOA5,KDM4A,CPSF6,PHF2,ZNF740,SFPQ,EP400,XRCC1,WDR82,ARID1A,HNRNPL,PUM2,ZBTB49,SMARCA5,POLDIP3,FBXO11,WDR92,EDC3,SF1,SUDS3,TAF1,SETD2,TFCP2,ADNP,SMARCAL1,SNW1,ELF2,DDX50,SMARCC2,LDB1,EWSR1,ARID1B,RNF20
GO:CC	protein-containing complex	GO:0032991	7.98736e-05	4.0976	5541	91	50	18964	KHDRBS1,HNRNPK,HNRNPR,DHX9,THRAP3,SART3,HNRNPU,TP53BP1,ELAVL1,RBMX,DPF2,HNRNPDL,HNRNPM,SCAF8,MFAP1,ERCC3,SRSF1,HNRNPA2B1,ILF3,KDM3B,CPSF7,RANBP3,CPSF6,PDCD7,SFPQ,EP400,XRCC1,WDR82,ARID1A,EPC2,HNRNPL,RBM15B,SMARCA5,HNRNPD,FBXO11,SF1,SUDS3,TAF1,TFCP2,PPP1R8,HNRNPH3,ADNP,SNRNP200,SMARCAL1,SNW1,SMARCC2,BCLAF1,LDB1,ARID1B,RNF20
GO:CC	nBAF complex	GO:0071565	0.000209791	3.67821	15	91	4	18964	DPF2,ARID1A,SMARCC2,ARID1B
GO:CC	perichromatin fibrils	GO:0005726	0.000342423	3.46544	5	91	3	18964	TARDBP,DHX9,CPSF6
GO:CC	paraspeckles	GO:0042382	0.000342423	3.46544	5	91	3	18964	HNRNPM,CPSF6,SFPQ
GO:CC	SWI/SNF superfamily-type complex	GO:0070603	0.000699274	3.15535	79	91	6	18964	DPF2,EP400,ARID1A,SMARCA5,SMARCC2,ARID1B
GO:CC	ribonucleoprotein granule	GO:0035770	0.00109684	2.95986	252	91	9	18964	TARDBP,HNRNPK,DHX9,HNRNPU,ELAVL1,HNRNPL,PUM2,POLDIP3,EDC3
GO:CC	catalytic complex	GO:1902494	0.00209245	2.67934	1377	91	20	18964	HNRNPK,HNRNPR,DHX9,HNRNPU,RBMX,HNRNPM,ERCC3,SRSF1,HNRNPA2B1,KDM3B,EP400,WDR82,EPC2,RBM15B,FBXO11,SUDS3,TAF1,SNRNP200,SNW1,RNF20
GO:CC	nuclear matrix	GO:0016363	0.0047839	2.32022	110	91	6	18964	HNRNPU,HNRNPM,SCAF8,HNRNPA2B1,SFPQ,SNW1
GO:CC	nuclear chromosome	GO:0000228	0.0059386	2.22632	237	91	8	18964	TARDBP,DHX9,HNRNPU,CPSF6,EP400,SMARCA5,SUDS3,SMARCAL1
GO:CC	cytoplasmic ribonucleoprotein granule	GO:0036464	0.00612128	2.21316	238	91	8	18964	TARDBP,HNRNPK,DHX9,HNRNPU,ELAVL1,PUM2,POLDIP3,EDC3
GO:CC	ATPase complex	GO:1904949	0.00616521	2.21005	115	91	6	18964	DPF2,EP400,ARID1A,SMARCA5,SMARCC2,ARID1B
GO:CC	nuclear periphery	GO:0034399	0.0134408	1.87157	132	91	6	18964	HNRNPU,HNRNPM,SCAF8,HNRNPA2B1,SFPQ,SNW1
GO:CC	nucleolus	GO:0005730	0.0148467	1.82837	955	91	15	18964	UBTF,DHX9,HNRNPM,CTCF,ILF3,KDM4A,PHF2,XRCC1,WDR82,SMARCA5,FBXO11,TAF1,DDX50,EWSR1,RNF20
GO:CC	brahma complex	GO:0035060	0.0219708	1.65815	3	91	2	18964	ARID1A,ARID1B
GO:CC	SWI/SNF complex	GO:0016514	0.0316024	1.50028	19	91	3	18964	ARID1A,SMARCC2,ARID1B
Title:	Gene Ontology enrichment analysis for each multi-gene signature.
Legend:	Genes from the “better survival 100 signature" are annotated in functions related to transcription regulation and mRNA metabolism whereas genes from the "worse survival signature" are annotated in functions related to DNA replication and cell cycle

## Sheet: 100 Worse GO
source	term_name	term_id	adjusted_p_value	negative_log10_of_adjusted_p_value	term_size	query_size	intersection_size	effective_domain_size	intersections
GO:MF	microtubule binding	GO:0008017	1.64851e-12	11.7829	273	96	18	18679	RACGAP1,KIF4A,NUSAP1,KIF11,KIF23,TPX2,KIF2C,GTSE1,DLGAP5,PRC1,KIFC1,PLK1,KIF18A,KIF15,SKA1,KIF18B,KIF14,KIF20A
GO:MF	ATP binding	GO:0005524	2.00551e-11	10.6978	1500	96	34	18679	MCM6,BUB1B,KIF4A,KIF11,BUB1,CHEK1,KIF23,ORC1,PLK4,RFC5,RAD51,KIF2C,CDK1,UBE2T,KIFC1,XRCC2,TTK,PLK1,KIF18A,KIF15,KIF18B,ATAD5,MCM2,CDK2,CDC7,KIF14,ERCC6L,DNA2,NEK2,MELK,MCM8,KIF20A,RFC2,RRM1
GO:MF	tubulin binding	GO:0015631	4.1332e-11	10.3837	381	96	19	18679	RACGAP1,KIF4A,NUSAP1,KIF11,KIF23,TPX2,KIF2C,GTSE1,DLGAP5,PRC1,KIFC1,BRCA1,PLK1,KIF18A,KIF15,SKA1,KIF18B,KIF14,KIF20A
GO:MF	adenyl ribonucleotide binding	GO:0032559	6.74341e-11	10.1711	1564	96	34	18679	MCM6,BUB1B,KIF4A,KIF11,BUB1,CHEK1,KIF23,ORC1,PLK4,RFC5,RAD51,KIF2C,CDK1,UBE2T,KIFC1,XRCC2,TTK,PLK1,KIF18A,KIF15,KIF18B,ATAD5,MCM2,CDK2,CDC7,KIF14,ERCC6L,DNA2,NEK2,MELK,MCM8,KIF20A,RFC2,RRM1
GO:MF	adenyl nucleotide binding	GO:0030554	8.56368e-11	10.0673	1577	96	34	18679	MCM6,BUB1B,KIF4A,KIF11,BUB1,CHEK1,KIF23,ORC1,PLK4,RFC5,RAD51,KIF2C,CDK1,UBE2T,KIFC1,XRCC2,TTK,PLK1,KIF18A,KIF15,KIF18B,ATAD5,MCM2,CDK2,CDC7,KIF14,ERCC6L,DNA2,NEK2,MELK,MCM8,KIF20A,RFC2,RRM1
GO:MF	ATP-dependent microtubule motor activity	GO:1990939	3.06974e-10	9.5129	60	96	10	18679	KIF4A,KIF11,KIF23,KIF2C,KIFC1,KIF18A,KIF15,KIF18B,KIF14,KIF20A
GO:MF	ATPase	GO:0016887	3.41183e-10	9.46701	553	96	21	18679	MCM6,KIF4A,KIF11,KIF23,ORC1,RFC5,RAD51,KIF2C,KIFC1,XRCC2,KIF18A,KIF15,KIF18B,ATAD5,MCM2,KIF14,ERCC6L,DNA2,MCM8,KIF20A,RFC2
GO:MF	microtubule motor activity	GO:0003777	9.80482e-10	9.00856	67	96	10	18679	KIF4A,KIF11,KIF23,KIF2C,KIFC1,KIF18A,KIF15,KIF18B,KIF14,KIF20A
GO:MF	purine ribonucleoside triphosphate binding	GO:0035639	7.40266e-09	8.13061	1846	96	34	18679	MCM6,BUB1B,KIF4A,KIF11,BUB1,CHEK1,KIF23,ORC1,PLK4,RFC5,RAD51,KIF2C,CDK1,UBE2T,KIFC1,XRCC2,TTK,PLK1,KIF18A,KIF15,KIF18B,ATAD5,MCM2,CDK2,CDC7,KIF14,ERCC6L,DNA2,NEK2,MELK,MCM8,KIF20A,RFC2,RRM1
GO:MF	purine ribonucleotide binding	GO:0032555	2.09885e-08	7.67802	1917	96	34	18679	MCM6,BUB1B,KIF4A,KIF11,BUB1,CHEK1,KIF23,ORC1,PLK4,RFC5,RAD51,KIF2C,CDK1,UBE2T,KIFC1,XRCC2,TTK,PLK1,KIF18A,KIF15,KIF18B,ATAD5,MCM2,CDK2,CDC7,KIF14,ERCC6L,DNA2,NEK2,MELK,MCM8,KIF20A,RFC2,RRM1
GO:MF	purine nucleotide binding	GO:0017076	2.59931e-08	7.58514	1932	96	34	18679	MCM6,BUB1B,KIF4A,KIF11,BUB1,CHEK1,KIF23,ORC1,PLK4,RFC5,RAD51,KIF2C,CDK1,UBE2T,KIFC1,XRCC2,TTK,PLK1,KIF18A,KIF15,KIF18B,ATAD5,MCM2,CDK2,CDC7,KIF14,ERCC6L,DNA2,NEK2,MELK,MCM8,KIF20A,RFC2,RRM1
GO:MF	ribonucleotide binding	GO:0032553	2.67406e-08	7.57283	1934	96	34	18679	MCM6,BUB1B,KIF4A,KIF11,BUB1,CHEK1,KIF23,ORC1,PLK4,RFC5,RAD51,KIF2C,CDK1,UBE2T,KIFC1,XRCC2,TTK,PLK1,KIF18A,KIF15,KIF18B,ATAD5,MCM2,CDK2,CDC7,KIF14,ERCC6L,DNA2,NEK2,MELK,MCM8,KIF20A,RFC2,RRM1
GO:MF	protein binding	GO:0005515	9.44622e-08	7.02474	14767	96	96	18679	RACGAP1,MCM6,BUB1B,SPC25,KIF4A,NUSAP1,KIF11,BUB1,NCAPH,CENPO,CHEK1,TIMELESS,KIF23,NCAPG,FANCI,LMNB1,PCNA,CCNB2,HJURP,NCAPG2,ORC1,PLK4,TPX2,ZWILCH,CENPI,RFC5,TMPO,PARPBP,OIP5,RAD51,CDCA5,KIF2C,GTSE1,CENPK,DLGAP5,CDK1,ZWINT,UHRF1,FEN1,UBE2T,WDHD1,PRC1,MAD2L1,KIFC1,EXO1,XRCC2,SRSF7,PRIM1,TTK,ASF1B,SRSF2,BRCA1,EZH2,FBXO5,CCNA2,PLK1,KIF18A,KIF15,ORC6,RQCD1,SKA1,CENPA,CCNB1,KIF18B,CENPL,ATAD5,SRSF3,MCM…
GO:MF	nucleotide binding	GO:0000166	1.45491e-07	6.83716	2176	96	35	18679	MCM6,BUB1B,KIF4A,KIF11,BUB1,CHEK1,KIF23,ORC1,PLK4,RFC5,RAD51,KIF2C,CDK1,UHRF1,UBE2T,KIFC1,XRCC2,TTK,PLK1,KIF18A,KIF15,KIF18B,ATAD5,MCM2,CDK2,CDC7,KIF14,ERCC6L,DNA2,NEK2,MELK,MCM8,KIF20A,RFC2,RRM1
GO:MF	nucleoside phosphate binding	GO:1901265	1.47343e-07	6.83167	2177	96	35	18679	MCM6,BUB1B,KIF4A,KIF11,BUB1,CHEK1,KIF23,ORC1,PLK4,RFC5,RAD51,KIF2C,CDK1,UHRF1,UBE2T,KIFC1,XRCC2,TTK,PLK1,KIF18A,KIF15,KIF18B,ATAD5,MCM2,CDK2,CDC7,KIF14,ERCC6L,DNA2,NEK2,MELK,MCM8,KIF20A,RFC2,RRM1
GO:MF	single-stranded DNA helicase activity	GO:0017116	2.55929e-07	6.59188	19	96	6	18679	MCM6,RFC5,RAD51,MCM2,DNA2,RFC2
GO:MF	motor activity	GO:0003774	2.62508e-07	6.58086	116	96	10	18679	KIF4A,KIF11,KIF23,KIF2C,KIFC1,KIF18A,KIF15,KIF18B,KIF14,KIF20A
GO:MF	carbohydrate derivative binding	GO:0097367	2.21848e-06	5.65394	2282	96	34	18679	MCM6,BUB1B,KIF4A,KIF11,BUB1,CHEK1,KIF23,ORC1,PLK4,RFC5,RAD51,KIF2C,CDK1,UBE2T,KIFC1,XRCC2,TTK,PLK1,KIF18A,KIF15,KIF18B,ATAD5,MCM2,CDK2,CDC7,KIF14,ERCC6L,DNA2,NEK2,MELK,MCM8,KIF20A,RFC2,RRM1
GO:MF	anion binding	GO:0043168	2.38524e-06	5.62247	2413	96	35	18679	RACGAP1,MCM6,BUB1B,KIF4A,KIF11,BUB1,CHEK1,KIF23,ORC1,PLK4,RFC5,RAD51,KIF2C,CDK1,UBE2T,KIFC1,XRCC2,TTK,PLK1,KIF18A,KIF15,KIF18B,ATAD5,MCM2,CDK2,CDC7,KIF14,ERCC6L,DNA2,NEK2,MELK,MCM8,KIF20A,RFC2,RRM1
GO:MF	catalytic activity, acting on DNA	GO:0140097	2.7191e-06	5.56557	299	96	13	18679	MCM6,PCNA,RFC5,RAD51,FEN1,EXO1,XRCC2,ATAD5,MCM2,ERCC6L,DNA2,MCM8,RFC2
GO:MF	DNA helicase activity	GO:0003678	3.24129e-06	5.48928	76	96	8	18679	MCM6,RFC5,RAD51,MCM2,ERCC6L,DNA2,MCM8,RFC2
GO:MF	small molecule binding	GO:0036094	7.17307e-06	5.14429	2516	96	35	18679	MCM6,BUB1B,KIF4A,KIF11,BUB1,CHEK1,KIF23,ORC1,PLK4,RFC5,RAD51,KIF2C,CDK1,UHRF1,UBE2T,KIFC1,XRCC2,TTK,PLK1,KIF18A,KIF15,KIF18B,ATAD5,MCM2,CDK2,CDC7,KIF14,ERCC6L,DNA2,NEK2,MELK,MCM8,KIF20A,RFC2,RRM1
GO:MF	enzyme binding	GO:0019899	1.00324e-05	4.9986	2048	96	31	18679	RACGAP1,KIF11,NCAPH,FANCI,LMNB1,PCNA,TPX2,RFC5,RAD51,UBE2T,PRC1,SRSF2,BRCA1,FBXO5,CCNA2,PLK1,RQCD1,CCNB1,SRSF3,MCM2,SGOL1,KIF14,NEK2,MCM8,KIF20A,CDC25C,ECT2,RFC2,WDR76,SPDL1,MCM10
GO:MF	ATPase, acting on DNA	GO:0008094	2.43269e-05	4.61391	185	96	10	18679	MCM6,RFC5,RAD51,XRCC2,ATAD5,MCM2,ERCC6L,DNA2,MCM8,RFC2
GO:MF	heterocyclic compound binding	GO:1901363	2.67676e-05	4.57239	6210	96	58	18679	MCM6,BUB1B,KIF4A,NUSAP1,KIF11,BUB1,CHEK1,TIMELESS,KIF23,FANCI,LMNB1,PCNA,HJURP,ORC1,PLK4,RFC5,TMPO,PARPBP,RAD51,KIF2C,CDK1,UHRF1,FEN1,UBE2T,WDHD1,KIFC1,EXO1,XRCC2,SRSF7,TTK,SRSF2,BRCA1,EZH2,PLK1,KIF18A,KIF15,ORC6,CENPA,KIF18B,ATAD5,SRSF3,MCM2,CDK2,CDC7,KIF14,CLSPN,ERCC6L,POLA2,DNA2,TRA2B,NEK2,MELK,MCM8,KIF20A,RFC2,RRM1,WDR76,MCM10
GO:MF	organic cyclic compound binding	GO:0097159	4.48381e-05	4.34835	6291	96	58	18679	MCM6,BUB1B,KIF4A,NUSAP1,KIF11,BUB1,CHEK1,TIMELESS,KIF23,FANCI,LMNB1,PCNA,HJURP,ORC1,PLK4,RFC5,TMPO,PARPBP,RAD51,KIF2C,CDK1,UHRF1,FEN1,UBE2T,WDHD1,KIFC1,EXO1,XRCC2,SRSF7,TTK,SRSF2,BRCA1,EZH2,PLK1,KIF18A,KIF15,ORC6,CENPA,KIF18B,ATAD5,SRSF3,MCM2,CDK2,CDC7,KIF14,CLSPN,ERCC6L,POLA2,DNA2,TRA2B,NEK2,MELK,MCM8,KIF20A,RFC2,RRM1,WDR76,MCM10
GO:MF	DNA replication origin binding	GO:0003688	6.38826e-05	4.19462	23	96	5	18679	MCM6,ORC1,MCM2,MCM8,MCM10
GO:MF	DNA binding	GO:0003677	7.26842e-05	4.13856	2488	96	33	18679	MCM6,KIF4A,NUSAP1,TIMELESS,FANCI,LMNB1,PCNA,HJURP,ORC1,RFC5,TMPO,PARPBP,RAD51,KIF2C,UHRF1,FEN1,WDHD1,EXO1,XRCC2,BRCA1,EZH2,ORC6,CENPA,ATAD5,MCM2,CLSPN,ERCC6L,POLA2,DNA2,MCM8,RFC2,WDR76,MCM10
GO:MF	cytoskeletal protein binding	GO:0008092	0.000420795	3.37593	1001	96	19	18679	RACGAP1,KIF4A,NUSAP1,KIF11,KIF23,TPX2,KIF2C,GTSE1,DLGAP5,PRC1,KIFC1,BRCA1,PLK1,KIF18A,KIF15,SKA1,KIF18B,KIF14,KIF20A
GO:MF	ATP-dependent microtubule motor activity, plus-end-directed	GO:0008574	0.000937502	3.02803	17	96	4	18679	KIF11,KIF18A,KIF18B,KIF14
GO:MF	helicase activity	GO:0004386	0.00123872	2.90703	163	96	8	18679	MCM6,RFC5,RAD51,MCM2,ERCC6L,DNA2,MCM8,RFC2
GO:MF	protein serine kinase activity	GO:0106310	0.00155303	2.80882	361	96	11	18679	BUB1B,BUB1,CHEK1,PLK4,CDK1,TTK,PLK1,CDK2,CDC7,NEK2,MELK
GO:MF	protein threonine kinase activity	GO:0106311	0.00155303	2.80882	361	96	11	18679	BUB1B,BUB1,CHEK1,PLK4,CDK1,TTK,PLK1,CDK2,CDC7,NEK2,MELK
GO:MF	kinetochore binding	GO:0043515	0.00164676	2.78337	6	96	3	18679	TTK,CENPH,SPDL1
GO:MF	kinase binding	GO:0019900	0.00442941	2.35365	757	96	15	18679	RACGAP1,KIF11,PCNA,TPX2,PRC1,SRSF2,FBXO5,CCNA2,PLK1,RQCD1,CCNB1,SGOL1,KIF14,KIF20A,CDC25C
GO:MF	anaphase-promoting complex binding	GO:0010997	0.00457658	2.33946	8	96	3	18679	FBXO5,PLK1,CLSPN
GO:MF	5'-flap endonuclease activity	GO:0017108	0.00683925	2.16499	9	96	3	18679	FEN1,EXO1,DNA2
GO:MF	protein serine/threonine kinase activity	GO:0004674	0.00968121	2.01407	438	96	11	18679	BUB1B,BUB1,CHEK1,PLK4,CDK1,TTK,PLK1,CDK2,CDC7,NEK2,MELK
GO:MF	flap endonuclease activity	GO:0048256	0.00973392	2.01171	10	96	3	18679	FEN1,EXO1,DNA2
GO:MF	chromatin binding	GO:0003682	0.0234136	1.63053	573	96	12	18679	NCAPH,PCNA,ORC1,RAD51,CDCA5,UHRF1,UBE2T,WDHD1,EXO1,EZH2,CENPA,MCM8
GO:MF	protein kinase binding	GO:0019901	0.026638	1.5745	677	96	13	18679	RACGAP1,KIF11,PCNA,TPX2,PRC1,SRSF2,FBXO5,CCNA2,PLK1,CCNB1,KIF14,KIF20A,CDC25C
GO:MF	nucleoside-triphosphatase activity	GO:0017111	0.0409496	1.38775	424	96	10	18679	KIF4A,KIF11,KIF23,KIF2C,KIFC1,KIF18A,KIF15,KIF18B,KIF14,KIF20A
GO:MF	histone kinase activity	GO:0035173	0.0444185	1.35244	16	96	3	18679	CHEK1,CDK1,CDK2
GO:BP	cell cycle	GO:0007049	1.96157e-72	71.7074	1867	96	87	18123	RACGAP1,MCM6,BUB1B,SPC25,KIF4A,NUSAP1,KIF11,BUB1,NCAPH,CENPO,CHEK1,GINS1,TIMELESS,KIF23,NCAPG,FANCI,PCNA,CCNB2,HJURP,NCAPG2,ORC1,PLK4,TPX2,ZWILCH,CENPI,RFC5,OIP5,RAD51,CDCA5,KIF2C,GTSE1,CENPK,DLGAP5,CDK1,ZWINT,UHRF1,FEN1,WDHD1,PRC1,MAD2L1,KIFC1,EXO1,XRCC2,PRIM1,TTK,SRSF2,BRCA1,EZH2,FBXO5,CCNA2,PLK1,KIF18A,KIF15,RQCD1,SKA1,CENPA,CCNB1,KIF18B,CENPL,ATAD5,MCM2,SGOL1,CDK2,INCENP,CDC7,KIF14,CENPH,CLSP…
GO:BP	cell cycle process	GO:0022402	4.02284e-65	64.3955	1388	96	77	18123	RACGAP1,MCM6,BUB1B,SPC25,KIF4A,NUSAP1,KIF11,BUB1,NCAPH,CENPO,CHEK1,GINS1,TIMELESS,KIF23,NCAPG,PCNA,CCNB2,NCAPG2,ORC1,PLK4,TPX2,ZWILCH,CENPI,RFC5,RAD51,CDCA5,KIF2C,GTSE1,CENPK,DLGAP5,CDK1,ZWINT,FEN1,PRC1,MAD2L1,KIFC1,XRCC2,PRIM1,TTK,BRCA1,EZH2,FBXO5,CCNA2,PLK1,KIF18A,RQCD1,SKA1,CENPA,CCNB1,KIF18B,CENPL,ATAD5,MCM2,SGOL1,CDK2,INCENP,CDC7,KIF14,CENPH,CLSPN,ERCC6L,POLA2,CCNF,DTL,DNA2,SASS6,NEK2,MELK,K…
GO:BP	mitotic cell cycle	GO:0000278	1.27086e-62	61.8959	1098	96	71	18123	RACGAP1,MCM6,BUB1B,SPC25,KIF4A,NUSAP1,KIF11,BUB1,NCAPH,CENPO,CHEK1,GINS1,KIF23,NCAPG,PCNA,CCNB2,NCAPG2,ORC1,PLK4,TPX2,ZWILCH,CENPI,RAD51,CDCA5,KIF2C,GTSE1,CENPK,DLGAP5,CDK1,ZWINT,WDHD1,PRC1,MAD2L1,KIFC1,XRCC2,TTK,SRSF2,BRCA1,EZH2,FBXO5,CCNA2,PLK1,KIF18A,KIF15,RQCD1,SKA1,CENPA,CCNB1,KIF18B,CENPL,MCM2,SGOL1,CDK2,INCENP,CDC7,KIF14,CENPH,CLSPN,ERCC6L,CCNF,DTL,DNA2,NEK2,MELK,KIF20A,CDC25C,CEP78,ECT2,R…
GO:BP	mitotic cell cycle process	GO:1903047	1.44807e-58	57.8392	956	96	66	18123	RACGAP1,MCM6,BUB1B,SPC25,KIF4A,NUSAP1,KIF11,BUB1,NCAPH,CENPO,CHEK1,GINS1,KIF23,NCAPG,PCNA,CCNB2,NCAPG2,ORC1,PLK4,TPX2,ZWILCH,CENPI,RAD51,CDCA5,KIF2C,GTSE1,CENPK,DLGAP5,CDK1,ZWINT,PRC1,MAD2L1,KIFC1,TTK,BRCA1,EZH2,FBXO5,CCNA2,PLK1,KIF18A,RQCD1,SKA1,CENPA,CCNB1,KIF18B,CENPL,MCM2,SGOL1,CDK2,INCENP,CDC7,KIF14,CENPH,CLSPN,ERCC6L,CCNF,DTL,DNA2,NEK2,MELK,KIF20A,CDC25C,CEP78,ECT2,RFWD3,SPDL1
GO:BP	chromosome organization	GO:0051276	7.17528e-38	37.1442	1270	96	57	18123	RACGAP1,MCM6,BUB1B,KIF4A,NUSAP1,BUB1,NCAPH,CENPO,CHEK1,KIF23,NCAPG,PCNA,HJURP,NCAPG2,CENPI,RFC5,OIP5,RAD51,CDCA5,KIF2C,CENPK,DLGAP5,CDK1,ZWINT,UHRF1,FEN1,PRC1,MAD2L1,KIFC1,EXO1,PRIM1,TTK,ASF1B,BRCA1,EZH2,FBXO5,CCNA2,PLK1,KIF18A,CENPA,CCNB1,KIF18B,CENPL,MCM2,SGOL1,CDK2,INCENP,KIF14,CENPH,ERCC6L,POLA2,DNA2,NEK2,MCM8,RFC2,RFWD3,SPDL1
GO:BP	cell division	GO:0051301	8.7323e-37	36.0589	630	96	45	18123	RACGAP1,BUB1B,SPC25,KIF4A,NUSAP1,KIF11,BUB1,NCAPH,TIMELESS,KIF23,NCAPG,CCNB2,NCAPG2,PLK4,TPX2,ZWILCH,OIP5,CDCA5,KIF2C,CDK1,ZWINT,PRC1,MAD2L1,KIFC1,FBXO5,CCNA2,PLK1,ORC6,SKA1,CENPA,CCNB1,KIF18B,SGOL1,CDK2,INCENP,CDC7,KIF14,ERCC6L,CCNF,NEK2,KIF20A,CDC25C,ASPM,ECT2,SPDL1
GO:BP	microtubule cytoskeleton organization	GO:0000226	8.58264e-36	35.0664	663	96	45	18123	RACGAP1,BUB1B,SPC25,KIF4A,NUSAP1,KIF11,BUB1,CENPO,CHEK1,KIF23,CCNB2,PLK4,TPX2,ZWILCH,CENPI,KIF2C,CENPK,DLGAP5,CDK1,ZWINT,PRC1,MAD2L1,KIFC1,XRCC2,TTK,BRCA1,FBXO5,PLK1,KIF18A,SKA1,CENPA,CCNB1,KIF18B,CENPL,SGOL1,CDK2,INCENP,CENPH,ERCC6L,CCNF,SASS6,NEK2,KIF20A,ASPM,SPDL1
GO:BP	spindle organization	GO:0007051	1.18673e-35	34.9256	256	96	34	18123	RACGAP1,BUB1B,SPC25,KIF4A,KIF11,BUB1,CENPO,KIF23,CCNB2,TPX2,ZWILCH,CENPI,KIF2C,CENPK,DLGAP5,ZWINT,PRC1,MAD2L1,KIFC1,TTK,FBXO5,PLK1,KIF18A,SKA1,CENPA,CCNB1,CENPL,SGOL1,INCENP,CENPH,ERCC6L,NEK2,ASPM,SPDL1
GO:BP	chromosome segregation	GO:0007059	2.5537e-35	34.5928	353	96	37	18123	RACGAP1,BUB1B,SPC25,KIF4A,NUSAP1,BUB1,NCAPH,KIF23,NCAPG,HJURP,NCAPG2,OIP5,CDCA5,KIF2C,CENPK,DLGAP5,CDK1,ZWINT,FEN1,PRC1,MAD2L1,KIFC1,TTK,BRCA1,FBXO5,PLK1,KIF18A,SKA1,CCNB1,KIF18B,SGOL1,INCENP,KIF14,CENPH,NEK2,ECT2,SPDL1
GO:BP	microtubule cytoskeleton organization involved in mitosis	GO:1902850	5.17049e-35	34.2865	214	96	32	18123	RACGAP1,BUB1B,SPC25,KIF4A,NUSAP1,KIF11,BUB1,CENPO,KIF23,TPX2,ZWILCH,CENPI,KIF2C,CENPK,DLGAP5,ZWINT,PRC1,MAD2L1,KIFC1,TTK,PLK1,KIF18A,SKA1,CENPA,CCNB1,CENPL,SGOL1,INCENP,CENPH,ERCC6L,NEK2,SPDL1
GO:BP	mitotic spindle organization	GO:0007052	9.92257e-35	34.0034	194	96	31	18123	RACGAP1,BUB1B,SPC25,KIF4A,KIF11,BUB1,CENPO,KIF23,TPX2,ZWILCH,CENPI,KIF2C,CENPK,DLGAP5,ZWINT,PRC1,MAD2L1,KIFC1,TTK,PLK1,KIF18A,SKA1,CENPA,CCNB1,CENPL,SGOL1,INCENP,CENPH,ERCC6L,NEK2,SPDL1
GO:BP	microtubule-based process	GO:0007017	3.59889e-33	32.4438	927	96	48	18123	RACGAP1,BUB1B,SPC25,KIF4A,NUSAP1,KIF11,BUB1,CENPO,CHEK1,KIF23,CCNB2,PLK4,TPX2,ZWILCH,CENPI,KIF2C,GTSE1,CENPK,DLGAP5,CDK1,ZWINT,PRC1,MAD2L1,KIFC1,XRCC2,TTK,BRCA1,FBXO5,PLK1,KIF18A,KIF15,SKA1,CENPA,CCNB1,KIF18B,CENPL,SGOL1,CDK2,INCENP,KIF14,CENPH,ERCC6L,CCNF,SASS6,NEK2,KIF20A,ASPM,SPDL1
GO:BP	regulation of cell cycle process	GO:0010564	3.96005e-33	32.4023	815	96	46	18123	RACGAP1,BUB1B,NUSAP1,KIF11,BUB1,CHEK1,TIMELESS,KIF23,PCNA,ORC1,PLK4,TPX2,ZWILCH,RAD51,CDCA5,GTSE1,DLGAP5,CDK1,ZWINT,FEN1,PRC1,MAD2L1,TTK,BRCA1,EZH2,FBXO5,PLK1,RQCD1,CCNB1,ATAD5,CDK2,INCENP,CDC7,KIF14,CLSPN,CCNF,DTL,DNA2,NEK2,KIF20A,CDC25C,CEP78,ECT2,RFWD3,WDR76,SPDL1
GO:BP	mitotic sister chromatid segregation	GO:0000070	5.73662e-32	31.2413	185	96	29	18123	RACGAP1,BUB1B,KIF4A,NUSAP1,BUB1,NCAPH,KIF23,NCAPG,NCAPG2,CDCA5,KIF2C,CENPK,DLGAP5,CDK1,ZWINT,PRC1,MAD2L1,KIFC1,TTK,FBXO5,PLK1,KIF18A,CCNB1,KIF18B,SGOL1,INCENP,KIF14,NEK2,SPDL1
GO:BP	sister chromatid segregation	GO:0000819	1.13315e-31	30.9457	214	96	30	18123	RACGAP1,BUB1B,KIF4A,NUSAP1,BUB1,NCAPH,KIF23,NCAPG,NCAPG2,CDCA5,KIF2C,CENPK,DLGAP5,CDK1,ZWINT,FEN1,PRC1,MAD2L1,KIFC1,TTK,FBXO5,PLK1,KIF18A,CCNB1,KIF18B,SGOL1,INCENP,KIF14,NEK2,SPDL1
GO:BP	mitotic nuclear division	GO:0140014	4.55777e-31	30.3412	346	96	34	18123	RACGAP1,BUB1B,KIF4A,NUSAP1,KIF11,BUB1,NCAPH,CHEK1,KIF23,NCAPG,CCNB2,NCAPG2,TPX2,CDCA5,KIF2C,CENPK,DLGAP5,CDK1,ZWINT,PRC1,MAD2L1,KIFC1,TTK,FBXO5,PLK1,KIF18A,CCNB1,KIF18B,SGOL1,INCENP,KIF14,NEK2,CDC25C,SPDL1
GO:BP	regulation of cell cycle	GO:0051726	1.42334e-30	29.8467	1120	96	49	18123	RACGAP1,BUB1B,NUSAP1,KIF11,BUB1,CHEK1,TIMELESS,KIF23,PCNA,CCNB2,ORC1,PLK4,TPX2,ZWILCH,RAD51,CDCA5,GTSE1,DLGAP5,CDK1,ZWINT,FEN1,PRC1,MAD2L1,TTK,BRCA1,EZH2,FBXO5,CCNA2,PLK1,RQCD1,CCNB1,ATAD5,CDK2,INCENP,CDC7,KIF14,CLSPN,CCNF,DTL,DNA2,NEK2,KIF20A,CDC25C,CEP78,ASPM,ECT2,RFWD3,WDR76,SPDL1
GO:BP	nuclear chromosome segregation	GO:0098813	6.05234e-29	28.2181	293	96	31	18123	RACGAP1,BUB1B,KIF4A,NUSAP1,BUB1,NCAPH,KIF23,NCAPG,NCAPG2,CDCA5,KIF2C,CENPK,DLGAP5,CDK1,ZWINT,FEN1,PRC1,MAD2L1,KIFC1,TTK,FBXO5,PLK1,KIF18A,CCNB1,KIF18B,SGOL1,INCENP,KIF14,NEK2,ECT2,SPDL1
GO:BP	nuclear division	GO:0000280	1.83434e-28	27.7365	495	96	36	18123	RACGAP1,BUB1B,KIF4A,NUSAP1,KIF11,BUB1,NCAPH,CHEK1,KIF23,NCAPG,CCNB2,NCAPG2,TPX2,RAD51,CDCA5,KIF2C,CENPK,DLGAP5,CDK1,ZWINT,PRC1,MAD2L1,KIFC1,TTK,FBXO5,PLK1,KIF18A,CCNB1,KIF18B,SGOL1,INCENP,KIF14,NEK2,CDC25C,ASPM,SPDL1
GO:BP	cell cycle phase transition	GO:0044770	2.60537e-27	26.5841	681	96	39	18123	BUB1B,BUB1,CHEK1,TIMELESS,PCNA,CCNB2,ORC1,PLK4,TPX2,ZWILCH,CDCA5,GTSE1,DLGAP5,CDK1,ZWINT,MAD2L1,TTK,BRCA1,EZH2,FBXO5,CCNA2,PLK1,RQCD1,CCNB1,ATAD5,CDK2,CDC7,KIF14,CLSPN,CCNF,DTL,DNA2,NEK2,MELK,CDC25C,CEP78,RFWD3,WDR76,SPDL1
GO:BP	organelle fission	GO:0048285	5.25884e-27	26.2791	544	96	36	18123	RACGAP1,BUB1B,KIF4A,NUSAP1,KIF11,BUB1,NCAPH,CHEK1,KIF23,NCAPG,CCNB2,NCAPG2,TPX2,RAD51,CDCA5,KIF2C,CENPK,DLGAP5,CDK1,ZWINT,PRC1,MAD2L1,KIFC1,TTK,FBXO5,PLK1,KIF18A,CCNB1,KIF18B,SGOL1,INCENP,KIF14,NEK2,CDC25C,ASPM,SPDL1
GO:BP	regulation of cell cycle phase transition	GO:1901987	1.00517e-25	24.9978	543	96	35	18123	BUB1B,BUB1,CHEK1,TIMELESS,PCNA,ORC1,PLK4,TPX2,ZWILCH,CDCA5,GTSE1,DLGAP5,CDK1,ZWINT,MAD2L1,TTK,BRCA1,EZH2,FBXO5,PLK1,RQCD1,CCNB1,ATAD5,CDK2,CDC7,KIF14,CLSPN,DTL,DNA2,NEK2,CDC25C,CEP78,RFWD3,WDR76,SPDL1
GO:BP	DNA replication	GO:0006260	1.46908e-25	24.833	338	96	30	18123	MCM6,CHEK1,GINS1,TIMELESS,PCNA,ORC1,RFC5,RAD51,CDK1,FEN1,WDHD1,EXO1,PRIM1,BRCA1,FBXO5,CCNA2,ORC6,ATAD5,MCM2,CDK2,CDC7,CLSPN,POLA2,DTL,DNA2,MCM8,RFC2,RRM1,RFWD3,MCM10
GO:BP	organelle organization	GO:0006996	4.40494e-24	23.3561	4136	96	72	18123	RACGAP1,MCM6,BUB1B,SPC25,KIF4A,NUSAP1,KIF11,BUB1,NCAPH,CENPO,CHEK1,KIF23,NCAPG,PCNA,CCNB2,HJURP,NCAPG2,PLK4,TPX2,ZWILCH,CENPI,RFC5,OIP5,RAD51,CDCA5,KIF2C,CENPK,DLGAP5,CDK1,ZWINT,UHRF1,FEN1,PRC1,MAD2L1,KIFC1,EXO1,XRCC2,PRIM1,TTK,ASF1B,BRCA1,EZH2,FBXO5,CCNA2,PLK1,KIF18A,SKA1,CENPA,CCNB1,KIF18B,CENPL,MCM2,SGOL1,CDK2,INCENP,KIF14,CENPH,ERCC6L,POLA2,CCNF,DNA2,SASS6,NEK2,MCM8,KIF20A,CDC25C,CEP78,ASPM,E…
GO:BP	mitotic cell cycle phase transition	GO:0044772	2.73009e-23	22.5638	588	96	34	18123	BUB1B,BUB1,CHEK1,PCNA,CCNB2,ORC1,PLK4,TPX2,CDCA5,GTSE1,DLGAP5,CDK1,ZWINT,MAD2L1,TTK,BRCA1,EZH2,FBXO5,CCNA2,PLK1,RQCD1,CCNB1,CDK2,CDC7,KIF14,CLSPN,CCNF,DTL,NEK2,MELK,CDC25C,CEP78,RFWD3,SPDL1
GO:BP	negative regulation of cell cycle process	GO:0010948	4.84969e-22	21.3143	400	96	29	18123	BUB1B,BUB1,CHEK1,TIMELESS,PCNA,ORC1,ZWILCH,RAD51,GTSE1,CDK1,ZWINT,MAD2L1,TTK,BRCA1,EZH2,FBXO5,PLK1,RQCD1,CCNB1,CDK2,CDC7,CLSPN,CCNF,DNA2,NEK2,CDC25C,RFWD3,WDR76,SPDL1
GO:BP	cytoskeleton organization	GO:0007010	7.13006e-22	21.1469	1473	96	46	18123	RACGAP1,BUB1B,SPC25,KIF4A,NUSAP1,KIF11,BUB1,CENPO,CHEK1,KIF23,CCNB2,PLK4,TPX2,ZWILCH,CENPI,KIF2C,CENPK,DLGAP5,CDK1,ZWINT,PRC1,MAD2L1,KIFC1,XRCC2,TTK,BRCA1,FBXO5,PLK1,KIF18A,SKA1,CENPA,CCNB1,KIF18B,CENPL,SGOL1,CDK2,INCENP,CENPH,ERCC6L,CCNF,SASS6,NEK2,KIF20A,ASPM,ECT2,SPDL1
GO:BP	regulation of mitotic cell cycle phase transition	GO:1901990	8.95668e-22	21.0479	453	96	30	18123	BUB1B,BUB1,CHEK1,PCNA,ORC1,PLK4,TPX2,CDCA5,GTSE1,DLGAP5,CDK1,ZWINT,MAD2L1,TTK,BRCA1,EZH2,FBXO5,PLK1,RQCD1,CCNB1,CDK2,CDC7,KIF14,CLSPN,DTL,NEK2,CDC25C,CEP78,RFWD3,SPDL1
GO:BP	cell cycle checkpoint signaling	GO:0000075	1.25471e-21	20.9015	196	96	23	18123	BUB1B,BUB1,CHEK1,TIMELESS,PCNA,ORC1,ZWILCH,GTSE1,CDK1,ZWINT,MAD2L1,TTK,BRCA1,PLK1,RQCD1,CCNB1,CDK2,CLSPN,DNA2,CDC25C,RFWD3,WDR76,SPDL1
GO:BP	regulation of mitotic cell cycle	GO:0007346	2.58541e-20	19.5875	612	96	32	18123	BUB1B,NUSAP1,BUB1,CHEK1,PCNA,ORC1,PLK4,TPX2,ZWILCH,CDCA5,GTSE1,DLGAP5,CDK1,ZWINT,MAD2L1,TTK,BRCA1,EZH2,FBXO5,PLK1,RQCD1,CCNB1,CDK2,CDC7,KIF14,CLSPN,DTL,NEK2,CDC25C,CEP78,RFWD3,SPDL1
GO:BP	negative regulation of cell cycle	GO:0045786	1.28332e-19	18.8917	487	96	29	18123	BUB1B,BUB1,CHEK1,TIMELESS,PCNA,ORC1,ZWILCH,RAD51,GTSE1,CDK1,ZWINT,MAD2L1,TTK,BRCA1,EZH2,FBXO5,PLK1,RQCD1,CCNB1,CDK2,CDC7,CLSPN,CCNF,DNA2,NEK2,CDC25C,RFWD3,WDR76,SPDL1
GO:BP	DNA conformation change	GO:0071103	2.20584e-19	18.6564	359	96	26	18123	MCM6,NUSAP1,NCAPH,CENPO,NCAPG,HJURP,NCAPG2,CENPI,RFC5,OIP5,RAD51,CDCA5,CENPK,CDK1,ASF1B,PLK1,CENPA,CCNB1,CENPL,MCM2,INCENP,CENPH,ERCC6L,DNA2,MCM8,RFC2
GO:BP	mitotic cell cycle checkpoint signaling	GO:0007093	4.10895e-19	18.3863	158	96	20	18123	BUB1B,BUB1,CHEK1,PCNA,ORC1,ZWILCH,GTSE1,CDK1,ZWINT,MAD2L1,TTK,BRCA1,PLK1,RQCD1,CCNB1,CDK2,CLSPN,CDC25C,RFWD3,SPDL1
GO:BP	negative regulation of cell cycle phase transition	GO:1901988	5.01642e-19	18.2996	329	96	25	18123	BUB1B,BUB1,CHEK1,TIMELESS,PCNA,ORC1,ZWILCH,GTSE1,CDK1,ZWINT,MAD2L1,TTK,BRCA1,EZH2,FBXO5,PLK1,RQCD1,CCNB1,CDK2,CLSPN,DNA2,CDC25C,RFWD3,WDR76,SPDL1
GO:BP	DNA-dependent DNA replication	GO:0006261	9.49841e-18	17.0223	216	96	21	18123	MCM6,GINS1,TIMELESS,PCNA,ORC1,RFC5,RAD51,FEN1,WDHD1,PRIM1,FBXO5,ORC6,MCM2,CDK2,CDC7,POLA2,DNA2,MCM8,RFC2,RFWD3,MCM10
GO:BP	cellular response to DNA damage stimulus	GO:0006974	2.03965e-17	16.6904	894	96	34	18123	MCM6,CHEK1,TIMELESS,FANCI,PCNA,RFC5,PARPBP,RAD51,CDCA5,GTSE1,CDK1,UHRF1,FEN1,UBE2T,WDHD1,EXO1,XRCC2,BRCA1,FBXO5,RQCD1,CCNB1,ATAD5,MCM2,CDK2,CDC7,CLSPN,DTL,DNA2,MCM8,CDC25C,RFC2,RFWD3,WDR76,MCM10
GO:BP	cell cycle G2/M phase transition	GO:0044839	6.17807e-17	16.2091	273	96	22	18123	CHEK1,CCNB2,ORC1,PLK4,TPX2,GTSE1,CDK1,BRCA1,FBXO5,CCNA2,PLK1,CCNB1,ATAD5,CDK2,CDC7,KIF14,CLSPN,DTL,NEK2,MELK,CDC25C,CEP78
GO:BP	DNA metabolic process	GO:0006259	3.19433e-16	15.4956	976	96	34	18123	MCM6,CHEK1,GINS1,TIMELESS,FANCI,PCNA,ORC1,RFC5,PARPBP,RAD51,CDCA5,CDK1,UHRF1,FEN1,UBE2T,WDHD1,EXO1,XRCC2,PRIM1,BRCA1,EZH2,ORC6,MCM2,CDK2,CDC7,CLSPN,POLA2,DTL,DNA2,NEK2,MCM8,RFC2,RFWD3,MCM10
GO:BP	negative regulation of mitotic cell cycle phase transition	GO:1901991	4.65575e-16	15.332	260	96	21	18123	BUB1B,BUB1,CHEK1,PCNA,ORC1,GTSE1,CDK1,ZWINT,MAD2L1,TTK,BRCA1,EZH2,FBXO5,PLK1,RQCD1,CCNB1,CDK2,CLSPN,CDC25C,RFWD3,SPDL1
GO:BP	negative regulation of mitotic cell cycle	GO:0045930	1.68202e-15	14.7742	318	96	22	18123	BUB1B,BUB1,CHEK1,PCNA,ORC1,ZWILCH,GTSE1,CDK1,ZWINT,MAD2L1,TTK,BRCA1,EZH2,FBXO5,PLK1,RQCD1,CCNB1,CDK2,CLSPN,CDC25C,RFWD3,SPDL1
GO:BP	regulation of cell cycle G2/M phase transition	GO:1902749	4.32894e-15	14.3636	213	96	19	18123	CHEK1,ORC1,PLK4,TPX2,GTSE1,CDK1,BRCA1,FBXO5,PLK1,CCNB1,ATAD5,CDK2,CDC7,KIF14,CLSPN,DTL,NEK2,CDC25C,CEP78
GO:BP	G2/M transition of mitotic cell cycle	GO:0000086	1.11243e-14	13.9537	262	96	20	18123	CHEK1,CCNB2,ORC1,PLK4,TPX2,CDK1,BRCA1,FBXO5,CCNA2,PLK1,CCNB1,CDK2,CDC7,KIF14,CLSPN,DTL,NEK2,MELK,CDC25C,CEP78
GO:BP	DNA repair	GO:0006281	4.55965e-14	13.3411	586	96	26	18123	MCM6,CHEK1,TIMELESS,FANCI,PCNA,RFC5,PARPBP,RAD51,CDCA5,CDK1,UHRF1,FEN1,UBE2T,WDHD1,EXO1,XRCC2,BRCA1,MCM2,CDK2,CDC7,CLSPN,DTL,DNA2,MCM8,RFC2,RFWD3
GO:BP	DNA packaging	GO:0006323	6.5442e-14	13.1841	246	96	19	18123	NUSAP1,NCAPH,CENPO,NCAPG,HJURP,NCAPG2,CENPI,OIP5,CDCA5,CENPK,CDK1,ASF1B,PLK1,CENPA,CCNB1,CENPL,MCM2,INCENP,CENPH
GO:BP	cell cycle DNA replication	GO:0044786	7.37353e-14	13.1323	70	96	13	18123	MCM6,GINS1,PCNA,RFC5,RAD51,FEN1,PRIM1,FBXO5,MCM2,CDC7,POLA2,DNA2,RFC2
GO:BP	cellular component organization	GO:0016043	2.2871e-13	12.6407	6661	96	75	18123	RACGAP1,MCM6,BUB1B,SPC25,KIF4A,NUSAP1,KIF11,BUB1,NCAPH,CENPO,CHEK1,KIF23,NCAPG,PCNA,CCNB2,HJURP,NCAPG2,ORC1,PLK4,TPX2,ZWILCH,CENPI,RFC5,OIP5,RAD51,CDCA5,KIF2C,CENPK,DLGAP5,CDK1,ZWINT,UHRF1,FEN1,PRC1,MAD2L1,KIFC1,EXO1,XRCC2,PRIM1,TTK,ASF1B,BRCA1,EZH2,FBXO5,CCNA2,PLK1,KIF18A,ORC6,SKA1,CENPA,CCNB1,KIF18B,CENPL,MCM2,SGOL1,CDK2,INCENP,KIF14,CENPH,ERCC6L,POLA2,CCNF,DNA2,SASS6,NEK2,MCM8,KIF20A,CDC25C,CE…
GO:BP	positive regulation of cell cycle process	GO:0090068	6.46504e-13	12.1894	237	96	18	18123	RACGAP1,NUSAP1,KIF23,PLK4,CDCA5,DLGAP5,CDK1,FEN1,MAD2L1,EZH2,FBXO5,CCNB1,ATAD5,CDC7,KIF14,DTL,CDC25C,ECT2
GO:BP	regulation of G2/M transition of mitotic cell cycle	GO:0010389	9.73395e-13	12.0117	204	96	17	18123	CHEK1,ORC1,PLK4,TPX2,CDK1,BRCA1,FBXO5,PLK1,CCNB1,CDK2,CDC7,KIF14,CLSPN,DTL,NEK2,CDC25C,CEP78
GO:BP	regulation of mitotic nuclear division	GO:0007088	1.11021e-12	11.9546	110	96	14	18123	BUB1B,NUSAP1,BUB1,CHEK1,DLGAP5,ZWINT,MAD2L1,TTK,FBXO5,PLK1,CCNB1,NEK2,CDC25C,SPDL1
GO:BP	nuclear DNA replication	GO:0033260	1.66783e-12	11.7778	66	96	12	18123	MCM6,GINS1,PCNA,RFC5,RAD51,FEN1,PRIM1,MCM2,CDC7,POLA2,DNA2,RFC2
GO:BP	cellular component organization or biogenesis	GO:0071840	1.76586e-12	11.753	6880	96	75	18123	RACGAP1,MCM6,BUB1B,SPC25,KIF4A,NUSAP1,KIF11,BUB1,NCAPH,CENPO,CHEK1,KIF23,NCAPG,PCNA,CCNB2,HJURP,NCAPG2,ORC1,PLK4,TPX2,ZWILCH,CENPI,RFC5,OIP5,RAD51,CDCA5,KIF2C,CENPK,DLGAP5,CDK1,ZWINT,UHRF1,FEN1,PRC1,MAD2L1,KIFC1,EXO1,XRCC2,PRIM1,TTK,ASF1B,BRCA1,EZH2,FBXO5,CCNA2,PLK1,KIF18A,ORC6,SKA1,CENPA,CCNB1,KIF18B,CENPL,MCM2,SGOL1,CDK2,INCENP,KIF14,CENPH,ERCC6L,POLA2,CCNF,DNA2,SASS6,NEK2,MCM8,KIF20A,CDC25C,CE…
GO:BP	positive regulation of cell cycle	GO:0045787	7.12483e-12	11.1472	317	96	19	18123	RACGAP1,NUSAP1,CHEK1,KIF23,PLK4,CDCA5,DLGAP5,CDK1,FEN1,MAD2L1,EZH2,FBXO5,CCNB1,ATAD5,CDC7,KIF14,DTL,CDC25C,ECT2
GO:BP	regulation of nuclear division	GO:0051783	2.82668e-11	10.5487	138	96	14	18123	BUB1B,NUSAP1,BUB1,CHEK1,DLGAP5,ZWINT,MAD2L1,TTK,FBXO5,PLK1,CCNB1,NEK2,CDC25C,SPDL1
GO:BP	DNA integrity checkpoint signaling	GO:0031570	5.14892e-11	10.2883	144	96	14	18123	CHEK1,TIMELESS,PCNA,ORC1,GTSE1,CDK1,RQCD1,CCNB1,CDK2,CLSPN,DNA2,CDC25C,RFWD3,WDR76
GO:BP	spindle assembly	GO:0051225	6.26164e-11	10.2033	115	96	13	18123	RACGAP1,KIF4A,KIF11,KIF23,CCNB2,TPX2,PRC1,KIFC1,FBXO5,PLK1,INCENP,NEK2,ASPM
GO:BP	negative regulation of mitotic nuclear division	GO:0045839	1.06384e-10	9.97312	48	96	10	18123	BUB1B,BUB1,CHEK1,ZWINT,MAD2L1,TTK,FBXO5,PLK1,CCNB1,SPDL1
GO:BP	DNA replication initiation	GO:0006270	1.33085e-10	9.87587	49	96	10	18123	MCM6,ORC1,PRIM1,ORC6,MCM2,CDK2,CDC7,POLA2,MCM8,MCM10
GO:BP	negative regulation of nuclear division	GO:0051784	5.59437e-10	9.25225	56	96	10	18123	BUB1B,BUB1,CHEK1,ZWINT,MAD2L1,TTK,FBXO5,PLK1,CCNB1,SPDL1
GO:BP	meiotic cell cycle	GO:0051321	8.12329e-10	9.09027	259	96	16	18123	BUB1B,BUB1,CCNB2,RAD51,EXO1,XRCC2,TTK,FBXO5,PLK1,KIF18A,SGOL1,CDK2,INCENP,NEK2,CDC25C,ASPM
GO:BP	negative regulation of mitotic metaphase/anaphase transition	GO:0045841	9.54304e-10	9.02031	40	96	9	18123	BUB1B,BUB1,ZWINT,MAD2L1,TTK,FBXO5,PLK1,CCNB1,SPDL1
GO:BP	regulation of mitotic metaphase/anaphase transition	GO:0030071	9.74386e-10	9.01127	59	96	10	18123	BUB1B,BUB1,DLGAP5,ZWINT,MAD2L1,TTK,FBXO5,PLK1,CCNB1,SPDL1
GO:BP	metaphase/anaphase transition of mitotic cell cycle	GO:0007091	1.38648e-09	8.85809	61	96	10	18123	BUB1B,BUB1,DLGAP5,ZWINT,MAD2L1,TTK,FBXO5,PLK1,CCNB1,SPDL1
GO:BP	negative regulation of mitotic sister chromatid separation	GO:2000816	1.54274e-09	8.81171	42	96	9	18123	BUB1B,BUB1,ZWINT,MAD2L1,TTK,FBXO5,PLK1,CCNB1,SPDL1
GO:BP	negative regulation of mitotic sister chromatid segregation	GO:0033048	1.54274e-09	8.81171	42	96	9	18123	BUB1B,BUB1,ZWINT,MAD2L1,TTK,FBXO5,PLK1,CCNB1,SPDL1
GO:BP	negative regulation of metaphase/anaphase transition of cell cycle	GO:1902100	1.54274e-09	8.81171	42	96	9	18123	BUB1B,BUB1,ZWINT,MAD2L1,TTK,FBXO5,PLK1,CCNB1,SPDL1
GO:BP	negative regulation of sister chromatid segregation	GO:0033046	1.54274e-09	8.81171	42	96	9	18123	BUB1B,BUB1,ZWINT,MAD2L1,TTK,FBXO5,PLK1,CCNB1,SPDL1
GO:BP	regulation of chromosome segregation	GO:0051983	1.61128e-09	8.79283	86	96	11	18123	BUB1B,BUB1,KIF2C,DLGAP5,ZWINT,MAD2L1,TTK,FBXO5,PLK1,CCNB1,SPDL1
GO:BP	regulation of metaphase/anaphase transition of cell cycle	GO:1902099	1.64597e-09	8.78358	62	96	10	18123	BUB1B,BUB1,DLGAP5,ZWINT,MAD2L1,TTK,FBXO5,PLK1,CCNB1,SPDL1
GO:BP	regulation of mitotic sister chromatid separation	GO:0010965	1.94807e-09	8.71039	63	96	10	18123	BUB1B,BUB1,DLGAP5,ZWINT,MAD2L1,TTK,FBXO5,PLK1,CCNB1,SPDL1
GO:BP	metaphase/anaphase transition of cell cycle	GO:0044784	2.29886e-09	8.63849	64	96	10	18123	BUB1B,BUB1,DLGAP5,ZWINT,MAD2L1,TTK,FBXO5,PLK1,CCNB1,SPDL1
GO:BP	negative regulation of chromosome separation	GO:1905819	2.43166e-09	8.6141	44	96	9	18123	BUB1B,BUB1,ZWINT,MAD2L1,TTK,FBXO5,PLK1,CCNB1,SPDL1
GO:BP	negative regulation of chromosome segregation	GO:0051985	2.43166e-09	8.6141	44	96	9	18123	BUB1B,BUB1,ZWINT,MAD2L1,TTK,FBXO5,PLK1,CCNB1,SPDL1
GO:BP	mitotic sister chromatid separation	GO:0051306	2.70509e-09	8.56782	65	96	10	18123	BUB1B,BUB1,DLGAP5,ZWINT,MAD2L1,TTK,FBXO5,PLK1,CCNB1,SPDL1
GO:BP	regulation of mitotic sister chromatid segregation	GO:0033047	3.02644e-09	8.51907	45	96	9	18123	BUB1B,BUB1,ZWINT,MAD2L1,TTK,FBXO5,PLK1,CCNB1,SPDL1
GO:BP	cellular response to stress	GO:0033554	5.80286e-09	8.23636	2142	96	38	18123	MCM6,CHEK1,TIMELESS,FANCI,PCNA,RFC5,PARPBP,RAD51,CDCA5,GTSE1,CDK1,UHRF1,FEN1,UBE2T,WDHD1,EXO1,XRCC2,BRCA1,EZH2,FBXO5,CCNA2,RQCD1,CCNB1,ATAD5,MCM2,CDK2,CDC7,CLSPN,DTL,DNA2,MELK,MCM8,CDC25C,ECT2,RFC2,RFWD3,WDR76,MCM10
GO:BP	regulation of sister chromatid segregation	GO:0033045	5.86628e-09	8.23164	70	96	10	18123	BUB1B,BUB1,DLGAP5,ZWINT,MAD2L1,TTK,FBXO5,PLK1,CCNB1,SPDL1
GO:BP	regulation of chromosome separation	GO:1905818	5.86628e-09	8.23164	70	96	10	18123	BUB1B,BUB1,DLGAP5,ZWINT,MAD2L1,TTK,FBXO5,PLK1,CCNB1,SPDL1
GO:BP	centrosome cycle	GO:0007098	7.41505e-09	8.12989	130	96	12	18123	KIF11,CHEK1,PLK4,CDK1,XRCC2,BRCA1,PLK1,SGOL1,CDK2,CCNF,SASS6,NEK2
GO:BP	protein-DNA complex assembly	GO:0065004	7.66519e-09	8.11548	300	96	16	18123	MCM6,CENPO,HJURP,ORC1,CENPI,OIP5,RAD51,CENPK,DLGAP5,ASF1B,ORC6,CENPA,CENPL,MCM2,CENPH,MCM8
GO:BP	DNA replication-independent nucleosome assembly	GO:0006336	1.46193e-08	7.83507	53	96	9	18123	CENPO,HJURP,CENPI,OIP5,CENPK,ASF1B,CENPA,CENPL,CENPH
GO:BP	DNA replication-independent nucleosome organization	GO:0034724	1.74673e-08	7.75777	54	96	9	18123	CENPO,HJURP,CENPI,OIP5,CENPK,ASF1B,CENPA,CENPL,CENPH
GO:BP	double-strand break repair via homologous recombination	GO:0000724	1.79617e-08	7.74565	140	96	12	18123	MCM6,CHEK1,TIMELESS,PARPBP,RAD51,FEN1,XRCC2,BRCA1,MCM2,CDC7,MCM8,RFWD3
GO:BP	microtubule organizing center organization	GO:0031023	1.95482e-08	7.70889	141	96	12	18123	KIF11,CHEK1,PLK4,CDK1,XRCC2,BRCA1,PLK1,SGOL1,CDK2,CCNF,SASS6,NEK2
GO:BP	recombinational repair	GO:0000725	2.12609e-08	7.67242	142	96	12	18123	MCM6,CHEK1,TIMELESS,PARPBP,RAD51,FEN1,XRCC2,BRCA1,MCM2,CDC7,MCM8,RFWD3
GO:BP	centromere complex assembly	GO:0034508	2.46693e-08	7.60784	56	96	9	18123	CENPO,HJURP,CENPI,OIP5,CENPK,DLGAP5,CENPA,CENPL,CENPH
GO:BP	spindle assembly checkpoint signaling	GO:0071173	3.52917e-08	7.45233	38	96	8	18123	BUB1B,BUB1,ZWINT,MAD2L1,TTK,PLK1,CCNB1,SPDL1
GO:BP	mitotic spindle assembly checkpoint signaling	GO:0007094	3.52917e-08	7.45233	38	96	8	18123	BUB1B,BUB1,ZWINT,MAD2L1,TTK,PLK1,CCNB1,SPDL1
GO:BP	mitotic spindle checkpoint signaling	GO:0071174	3.52917e-08	7.45233	38	96	8	18123	BUB1B,BUB1,ZWINT,MAD2L1,TTK,PLK1,CCNB1,SPDL1
GO:BP	spindle checkpoint signaling	GO:0031577	4.42075e-08	7.3545	39	96	8	18123	BUB1B,BUB1,ZWINT,MAD2L1,TTK,PLK1,CCNB1,SPDL1
GO:BP	protein-DNA complex subunit organization	GO:0071824	6.53853e-08	7.18452	346	96	16	18123	MCM6,CENPO,HJURP,ORC1,CENPI,OIP5,RAD51,CENPK,DLGAP5,ASF1B,ORC6,CENPA,CENPL,MCM2,CENPH,MCM8
GO:BP	mitotic chromosome condensation	GO:0007076	6.8064e-08	7.16708	41	96	8	18123	NUSAP1,NCAPH,NCAPG,NCAPG2,CDCA5,CDK1,PLK1,CCNB1
GO:BP	regulation of chromosome organization	GO:0033044	9.0508e-08	7.04331	299	96	15	18123	BUB1B,BUB1,CDCA5,DLGAP5,ZWINT,FEN1,MAD2L1,TTK,BRCA1,FBXO5,PLK1,CCNB1,MCM2,NEK2,SPDL1
GO:BP	negative regulation of chromosome organization	GO:2001251	9.69397e-08	7.0135	92	96	10	18123	BUB1B,BUB1,ZWINT,MAD2L1,TTK,FBXO5,PLK1,CCNB1,MCM2,SPDL1
GO:BP	CENP-A containing nucleosome assembly	GO:0034080	1.02407e-07	6.98967	43	96	8	18123	CENPO,HJURP,CENPI,OIP5,CENPK,CENPA,CENPL,CENPH
GO:BP	CENP-A containing chromatin organization	GO:0061641	1.02407e-07	6.98967	43	96	8	18123	CENPO,HJURP,CENPI,OIP5,CENPK,CENPA,CENPL,CENPH
GO:BP	mitotic spindle assembly	GO:0090307	1.15416e-07	6.93773	66	96	9	18123	RACGAP1,KIF4A,KIF11,KIF23,TPX2,PRC1,KIFC1,PLK1,NEK2
GO:BP	protein localization to chromosome	GO:0034502	1.20502e-07	6.91901	94	96	10	18123	BUB1B,ZWILCH,CDCA5,CDK1,TTK,EZH2,PLK1,CENPA,MCM8,SPDL1
GO:BP	chromosome condensation	GO:0030261	1.32749e-07	6.87697	67	96	9	18123	NUSAP1,NCAPH,NCAPG,NCAPG2,CDCA5,CDK1,PLK1,CCNB1,INCENP
GO:BP	chromosome separation	GO:0051304	1.34097e-07	6.87258	95	96	10	18123	BUB1B,BUB1,DLGAP5,ZWINT,MAD2L1,TTK,FBXO5,PLK1,CCNB1,SPDL1
GO:BP	chromatin remodeling at centromere	GO:0031055	1.81898e-07	6.74017	46	96	8	18123	CENPO,HJURP,CENPI,OIP5,CENPK,CENPA,CENPL,CENPH
GO:BP	cytokinesis	GO:0000910	2.32233e-07	6.63408	174	96	12	18123	RACGAP1,KIF4A,NUSAP1,KIF23,PLK4,PRC1,PLK1,CENPA,INCENP,KIF14,KIF20A,ECT2
GO:BP	regulation of cell division	GO:0051302	2.48258e-07	6.6051	175	96	12	18123	RACGAP1,KIF23,PLK4,PRC1,PLK1,ORC6,KIF18B,INCENP,KIF14,KIF20A,ASPM,ECT2
GO:BP	DNA damage checkpoint signaling	GO:0000077	2.58388e-07	6.58773	136	96	11	18123	CHEK1,PCNA,GTSE1,CDK1,RQCD1,CCNB1,CDK2,CLSPN,CDC25C,RFWD3,WDR76
GO:BP	positive regulation of cell cycle G2/M phase transition	GO:1902751	3.08387e-07	6.5109	30	96	7	18123	CDK1,FBXO5,CCNB1,ATAD5,CDC7,DTL,CDC25C
GO:BP	mitotic cytokinesis	GO:0000281	3.3289e-07	6.4777	74	96	9	18123	RACGAP1,KIF4A,NUSAP1,KIF23,PLK1,CENPA,INCENP,KIF20A,ECT2
GO:BP	double-strand break repair	GO:0006302	4.39655e-07	6.35689	280	96	14	18123	MCM6,CHEK1,TIMELESS,PARPBP,RAD51,CDCA5,FEN1,XRCC2,BRCA1,MCM2,CDC7,DNA2,MCM8,RFWD3
GO:BP	mitotic DNA integrity checkpoint signaling	GO:0044774	4.42673e-07	6.35392	107	96	10	18123	PCNA,ORC1,GTSE1,CDK1,RQCD1,CCNB1,CDK2,CLSPN,CDC25C,RFWD3
GO:BP	regulation of DNA replication	GO:0006275	4.85735e-07	6.3136	108	96	10	18123	TIMELESS,PCNA,RFC5,CDK1,FBXO5,CCNA2,ATAD5,CDC7,DNA2,RFC2
GO:BP	organelle assembly	GO:0070925	5.85971e-07	6.23212	921	96	23	18123	RACGAP1,KIF4A,KIF11,KIF23,CCNB2,PLK4,TPX2,CENPK,DLGAP5,CDK1,PRC1,KIFC1,BRCA1,FBXO5,PLK1,CENPA,CDK2,INCENP,CENPH,SASS6,NEK2,CEP78,ASPM
GO:BP	cell cycle G1/S phase transition	GO:0044843	6.07879e-07	6.21618	287	96	14	18123	PCNA,ORC1,GTSE1,CDK1,EZH2,FBXO5,CCNA2,RQCD1,CCNB1,CDK2,CDC7,KIF14,CDC25C,RFWD3
GO:BP	signal transduction by p53 class mediator	GO:0072331	6.96543e-07	6.15705	290	96	14	18123	CHEK1,PCNA,TPX2,RFC5,GTSE1,CDK1,EXO1,BRCA1,RQCD1,CCNB1,CDK2,DNA2,CDC25C,RFC2
GO:BP	positive regulation of cell cycle phase transition	GO:1901989	8.3182e-07	6.07997	114	96	10	18123	CDCA5,DLGAP5,CDK1,EZH2,FBXO5,CCNB1,ATAD5,CDC7,DTL,CDC25C
GO:BP	establishment of chromosome localization	GO:0051303	8.52575e-07	6.06927	82	96	9	18123	CDCA5,KIF2C,DLGAP5,KIFC1,KIF18A,CCNB1,INCENP,KIF14,SPDL1
GO:BP	telomere maintenance via semi-conservative replication	GO:0032201	9.96946e-07	6.00133	35	96	7	18123	PCNA,RFC5,FEN1,PRIM1,POLA2,DNA2,RFC2
GO:BP	chromosome localization	GO:0050000	1.06178e-06	5.97397	84	96	9	18123	CDCA5,KIF2C,DLGAP5,KIFC1,KIF18A,CCNB1,INCENP,KIF14,SPDL1
GO:BP	meiotic cell cycle process	GO:1903046	1.16247e-06	5.93462	200	96	12	18123	BUB1B,BUB1,CCNB2,RAD51,TTK,FBXO5,PLK1,KIF18A,SGOL1,INCENP,CDC25C,ASPM
GO:BP	regulation of cytokinesis	GO:0032465	1.98468e-06	5.70231	90	96	9	18123	RACGAP1,KIF23,PLK4,PRC1,PLK1,INCENP,KIF14,KIF20A,ECT2
GO:BP	G1/S transition of mitotic cell cycle	GO:0000082	2.02209e-06	5.6942	260	96	13	18123	PCNA,ORC1,GTSE1,CDK1,EZH2,FBXO5,RQCD1,CCNB1,CDK2,CDC7,KIF14,CDC25C,RFWD3
GO:BP	telomere maintenance	GO:0000723	2.65533e-06	5.57588	169	96	11	18123	PCNA,RFC5,RAD51,FEN1,EXO1,PRIM1,CDK2,POLA2,DNA2,NEK2,RFC2
GO:BP	mitotic G1 DNA damage checkpoint signaling	GO:0031571	3.24091e-06	5.48933	65	96	8	18123	PCNA,GTSE1,CDK1,RQCD1,CCNB1,CDK2,CDC25C,RFWD3
GO:BP	metaphase plate congression	GO:0051310	3.24091e-06	5.48933	65	96	8	18123	CDCA5,KIF2C,KIFC1,KIF18A,CCNB1,INCENP,KIF14,SPDL1
GO:BP	mitotic G1/S transition checkpoint signaling	GO:0044819	3.67202e-06	5.4351	66	96	8	18123	PCNA,GTSE1,CDK1,RQCD1,CCNB1,CDK2,CDC25C,RFWD3
GO:BP	reproductive process	GO:0022414	4.32102e-06	5.36441	1512	96	28	18123	RACGAP1,BUB1B,BUB1,PCNA,CCNB2,PLK4,CENPI,RAD51,CDK1,KIFC1,EXO1,XRCC2,TTK,ASF1B,FBXO5,PLK1,KIF18A,RQCD1,CCNB1,SGOL1,CDK2,INCENP,CCNF,NEK2,MCM8,CDC25C,ASPM,RRM1
GO:BP	reproduction	GO:0000003	4.51658e-06	5.34519	1515	96	28	18123	RACGAP1,BUB1B,BUB1,PCNA,CCNB2,PLK4,CENPI,RAD51,CDK1,KIFC1,EXO1,XRCC2,TTK,ASF1B,FBXO5,PLK1,KIF18A,RQCD1,CCNB1,SGOL1,CDK2,INCENP,CCNF,NEK2,MCM8,CDC25C,ASPM,RRM1
GO:BP	spindle midzone assembly	GO:0051255	5.15551e-06	5.28773	12	96	5	18123	RACGAP1,KIF4A,KIF23,PRC1,INCENP
GO:BP	protein localization to chromosome, centromeric region	GO:0071459	5.49853e-06	5.25975	25	96	6	18123	BUB1B,ZWILCH,CDK1,TTK,CENPA,SPDL1
GO:BP	cytoskeleton-dependent cytokinesis	GO:0061640	6.11026e-06	5.21394	102	96	9	18123	RACGAP1,KIF4A,NUSAP1,KIF23,PLK1,CENPA,INCENP,KIF20A,ECT2
GO:BP	telomere organization	GO:0032200	6.15597e-06	5.2107	183	96	11	18123	PCNA,RFC5,RAD51,FEN1,EXO1,PRIM1,CDK2,POLA2,DNA2,NEK2,RFC2
GO:BP	cellular component assembly	GO:0022607	6.28783e-06	5.2015	3104	96	41	18123	RACGAP1,MCM6,KIF4A,KIF11,CENPO,KIF23,CCNB2,HJURP,ORC1,PLK4,TPX2,CENPI,OIP5,RAD51,CENPK,DLGAP5,CDK1,PRC1,KIFC1,EXO1,ASF1B,BRCA1,FBXO5,PLK1,ORC6,CENPA,CCNB1,CENPL,MCM2,CDK2,INCENP,KIF14,CENPH,DNA2,SASS6,NEK2,MCM8,CEP78,ASPM,ECT2,RRM1
GO:BP	meiotic nuclear division	GO:0140013	6.51913e-06	5.18581	184	96	11	18123	BUB1B,BUB1,CCNB2,RAD51,TTK,FBXO5,PLK1,KIF18A,SGOL1,INCENP,ASPM
GO:BP	histone exchange	GO:0043486	6.65633e-06	5.17677	71	96	8	18123	CENPO,HJURP,CENPI,OIP5,CENPK,CENPA,CENPL,CENPH
GO:BP	mitotic DNA damage checkpoint signaling	GO:0044773	6.66633e-06	5.17611	103	96	9	18123	PCNA,GTSE1,CDK1,RQCD1,CCNB1,CDK2,CLSPN,CDC25C,RFWD3
GO:BP	nucleosome assembly	GO:0006334	7.19087e-06	5.14322	142	96	10	18123	CENPO,HJURP,CENPI,OIP5,CENPK,ASF1B,CENPA,CENPL,MCM2,CENPH
GO:BP	positive regulation of G2/M transition of mitotic cell cycle	GO:0010971	9.11237e-06	5.04037	27	96	6	18123	CDK1,FBXO5,CCNB1,CDC7,DTL,CDC25C
GO:BP	signal transduction in response to DNA damage	GO:0042770	1.01882e-05	4.9919	192	96	11	18123	CHEK1,PCNA,GTSE1,CDK1,RQCD1,CCNB1,CDK2,CLSPN,CDC25C,RFWD3,WDR76
GO:BP	negative regulation of organelle organization	GO:0010639	1.17541e-05	4.92981	361	96	14	18123	BUB1B,BUB1,CHEK1,TPX2,ZWINT,MAD2L1,TTK,BRCA1,FBXO5,PLK1,CCNB1,MCM2,CCNF,SPDL1
GO:BP	mitotic metaphase plate congression	GO:0007080	1.38824e-05	4.85754	50	96	7	18123	CDCA5,KIF2C,KIFC1,KIF18A,CCNB1,KIF14,SPDL1
GO:BP	organelle localization	GO:0051640	1.61372e-05	4.79217	657	96	18	18123	NUSAP1,PLK4,CDCA5,KIF2C,DLGAP5,CDK1,MAD2L1,KIFC1,PLK1,KIF18A,CENPA,CCNB1,INCENP,KIF14,NEK2,CEP78,ASPM,SPDL1
GO:BP	regulation of organelle organization	GO:0033043	2.897e-05	4.53805	1228	96	24	18123	BUB1B,NUSAP1,BUB1,CHEK1,PLK4,TPX2,CDCA5,DLGAP5,ZWINT,FEN1,MAD2L1,TTK,BRCA1,FBXO5,PLK1,KIF18A,SKA1,CCNB1,MCM2,CCNF,NEK2,CDC25C,ECT2,SPDL1
GO:BP	DNA recombination	GO:0006310	3.29905e-05	4.48161	328	96	13	18123	MCM6,CHEK1,TIMELESS,PARPBP,RAD51,FEN1,EXO1,XRCC2,BRCA1,MCM2,CDC7,MCM8,RFWD3
GO:BP	negative regulation of G1/S transition of mitotic cell cycle	GO:2000134	4.24239e-05	4.37239	127	96	9	18123	PCNA,GTSE1,CDK1,EZH2,RQCD1,CCNB1,CDK2,CDC25C,RFWD3
GO:BP	positive regulation of mitotic cell cycle phase transition	GO:1901992	4.4671e-05	4.34997	90	96	8	18123	CDCA5,DLGAP5,CDK1,FBXO5,CCNB1,CDC7,DTL,CDC25C
GO:BP	attachment of spindle microtubules to kinetochore	GO:0008608	5.77041e-05	4.23879	36	96	6	18123	RACGAP1,KIF2C,CCNB1,SGOL1,NEK2,ECT2
GO:BP	negative regulation of cell cycle G1/S phase transition	GO:1902807	6.34683e-05	4.19744	133	96	9	18123	PCNA,GTSE1,CDK1,EZH2,RQCD1,CCNB1,CDK2,CDC25C,RFWD3
GO:BP	regulation of G1/S transition of mitotic cell cycle	GO:2000045	7.00441e-05	4.15463	180	96	10	18123	PCNA,GTSE1,CDK1,EZH2,RQCD1,CCNB1,CDK2,KIF14,CDC25C,RFWD3
GO:BP	cellular component biogenesis	GO:0044085	7.70699e-05	4.11312	3377	96	41	18123	RACGAP1,MCM6,KIF4A,KIF11,CENPO,KIF23,CCNB2,HJURP,ORC1,PLK4,TPX2,CENPI,OIP5,RAD51,CENPK,DLGAP5,CDK1,PRC1,KIFC1,EXO1,ASF1B,BRCA1,FBXO5,PLK1,ORC6,CENPA,CCNB1,CENPL,MCM2,CDK2,INCENP,KIF14,CENPH,DNA2,SASS6,NEK2,MCM8,CEP78,ASPM,ECT2,RRM1
GO:BP	histone phosphorylation	GO:0016572	8.10921e-05	4.09102	38	96	6	18123	CHEK1,CDK1,CCNA2,CCNB1,CDK2,INCENP
GO:BP	mitotic spindle midzone assembly	GO:0051256	9.09221e-05	4.04133	8	96	4	18123	RACGAP1,KIF4A,KIF23,PRC1
GO:BP	nucleosome organization	GO:0034728	0.00010567	3.97605	188	96	10	18123	CENPO,HJURP,CENPI,OIP5,CENPK,ASF1B,CENPA,CENPL,MCM2,CENPH
GO:BP	ATP-dependent chromatin remodeling	GO:0043044	0.000119985	3.92087	102	96	8	18123	CENPO,HJURP,CENPI,OIP5,CENPK,CENPA,CENPL,CENPH
GO:BP	chromatin organization	GO:0006325	0.000124331	3.90542	839	96	19	18123	CENPO,CHEK1,HJURP,CENPI,OIP5,CENPK,CDK1,UHRF1,ASF1B,BRCA1,EZH2,CCNA2,CENPA,CCNB1,CENPL,MCM2,CDK2,INCENP,CENPH
GO:BP	chromatin assembly	GO:0031497	0.000142043	3.84758	194	96	10	18123	CENPO,HJURP,CENPI,OIP5,CENPK,ASF1B,CENPA,CENPL,MCM2,CENPH
GO:BP	mitotic spindle elongation	GO:0000022	0.000162995	3.78782	9	96	4	18123	RACGAP1,KIF4A,KIF23,PRC1
GO:BP	spindle elongation	GO:0051231	0.000162995	3.78782	9	96	4	18123	RACGAP1,KIF4A,KIF23,PRC1
GO:BP	DNA duplex unwinding	GO:0032508	0.000201665	3.69537	109	96	8	18123	MCM6,RFC5,RAD51,MCM2,ERCC6L,DNA2,MCM8,RFC2
GO:BP	regulation of cell cycle G1/S phase transition	GO:1902806	0.000238129	3.62319	205	96	10	18123	PCNA,GTSE1,CDK1,EZH2,RQCD1,CCNB1,CDK2,KIF14,CDC25C,RFWD3
GO:BP	DNA geometric change	GO:0032392	0.000285885	3.54381	114	96	8	18123	MCM6,RFC5,RAD51,MCM2,ERCC6L,DNA2,MCM8,RFC2
GO:BP	regulation of DNA-dependent DNA replication	GO:0090329	0.000303539	3.51778	47	96	6	18123	TIMELESS,PCNA,RFC5,FBXO5,CDC7,RFC2
GO:BP	positive regulation of mitotic cell cycle	GO:0045931	0.000373488	3.42772	118	96	8	18123	CDCA5,DLGAP5,CDK1,FBXO5,CCNB1,CDC7,DTL,CDC25C
GO:BP	chromatin assembly or disassembly	GO:0006333	0.000440186	3.35636	219	96	10	18123	CENPO,HJURP,CENPI,OIP5,CENPK,ASF1B,CENPA,CENPL,MCM2,CENPH
GO:BP	mitotic nuclear membrane disassembly	GO:0007077	0.000632573	3.19889	12	96	4	18123	CCNB2,CDK1,PLK1,CCNB1
GO:BP	retrograde vesicle-mediated transport, Golgi to endoplasmic reticulum	GO:0006890	0.000692622	3.1595	87	96	7	18123	RACGAP1,KIF4A,KIF11,KIF23,KIF2C,KIF18A,KIF15
GO:BP	anaphase-promoting complex-dependent catabolic process	GO:0031145	0.000692622	3.1595	87	96	7	18123	BUB1B,CDK1,MAD2L1,FBXO5,PLK1,CCNB1,CDK2
GO:BP	sister chromatid cohesion	GO:0007062	0.000883332	3.05388	56	96	6	18123	BUB1B,BUB1,CDCA5,FEN1,PLK1,SGOL1
GO:BP	spindle localization	GO:0051653	0.000983058	3.00742	57	96	6	18123	NUSAP1,MAD2L1,PLK1,CENPA,ASPM,SPDL1
GO:BP	DNA damage response, signal transduction by p53 class mediator resulting in cell cycle arrest	GO:0006977	0.000983058	3.00742	57	96	6	18123	PCNA,GTSE1,CDK1,RQCD1,CCNB1,CDC25C
GO:BP	establishment of organelle localization	GO:0051656	0.00106548	2.97245	443	96	13	18123	NUSAP1,CDCA5,KIF2C,DLGAP5,MAD2L1,KIFC1,PLK1,KIF18A,CENPA,CCNB1,INCENP,KIF14,SPDL1
GO:BP	regulation of attachment of spindle microtubules to kinetochore	GO:0051988	0.00126884	2.89659	14	96	4	18123	RACGAP1,CCNB1,NEK2,ECT2
GO:BP	antigen processing and presentation of exogenous peptide antigen via MHC class II	GO:0019886	0.0014586	2.83606	97	96	7	18123	RACGAP1,KIF4A,KIF11,KIF23,KIF2C,KIF18A,KIF15
GO:BP	microtubule-based movement	GO:0007018	0.00159418	2.79746	385	96	12	18123	RACGAP1,KIF4A,KIF11,KIF23,KIF2C,DLGAP5,KIFC1,KIF18A,KIF15,KIF18B,KIF14,KIF20A
GO:BP	mitotic G2/M transition checkpoint	GO:0044818	0.00165184	2.78203	34	96	5	18123	CHEK1,ORC1,CDK1,BRCA1,CLSPN
GO:BP	mitotic DNA replication	GO:1902969	0.00172322	2.76366	15	96	4	18123	MCM6,GINS1,RAD51,MCM2
GO:BP	antigen processing and presentation of peptide antigen via MHC class II	GO:0002495	0.0019196	2.71679	101	96	7	18123	RACGAP1,KIF4A,KIF11,KIF23,KIF2C,KIF18A,KIF15
GO:BP	establishment of mitotic spindle localization	GO:0040001	0.00221933	2.65378	36	96	5	18123	NUSAP1,MAD2L1,PLK1,CENPA,SPDL1
GO:BP	regulation of signal transduction by p53 class mediator	GO:1901796	0.00222743	2.6522	202	96	9	18123	CHEK1,TPX2,RFC5,CDK1,EXO1,BRCA1,CDK2,DNA2,RFC2
GO:BP	nuclear membrane disassembly	GO:0051081	0.00228831	2.64049	16	96	4	18123	CCNB2,CDK1,PLK1,CCNB1
GO:BP	membrane disassembly	GO:0030397	0.00228831	2.64049	16	96	4	18123	CCNB2,CDK1,PLK1,CCNB1
GO:BP	antigen processing and presentation of peptide or polysaccharide antigen via MHC class II	GO:0002504	0.00234053	2.63069	104	96	7	18123	RACGAP1,KIF4A,KIF11,KIF23,KIF2C,KIF18A,KIF15
GO:BP	DNA replication checkpoint signaling	GO:0000076	0.00298027	2.52575	17	96	4	18123	TIMELESS,ORC1,CLSPN,DNA2
GO:BP	positive regulation of DNA replication	GO:0045740	0.00334716	2.47532	39	96	5	18123	PCNA,CDK1,ATAD5,CDC7,DNA2
GO:BP	kinetochore assembly	GO:0051382	0.00381623	2.41837	18	96	4	18123	CENPK,DLGAP5,CENPA,CENPH
GO:BP	negative regulation of G0 to G1 transition	GO:0070317	0.00432032	2.36448	41	96	5	18123	CHEK1,RAD51,BRCA1,EZH2,CDC7
GO:BP	protein localization to condensed chromosome	GO:1903083	0.00481429	2.31747	19	96	4	18123	ZWILCH,CDK1,TTK,SPDL1
GO:BP	protein localization to kinetochore	GO:0034501	0.00481429	2.31747	19	96	4	18123	ZWILCH,CDK1,TTK,SPDL1
GO:BP	regulation of response to DNA damage stimulus	GO:2001020	0.00542152	2.26588	225	96	9	18123	CHEK1,TIMELESS,PCNA,PARPBP,RAD51,BRCA1,FBXO5,RFWD3,WDR76
GO:BP	regulation of G0 to G1 transition	GO:0070316	0.00773894	2.11132	46	96	5	18123	CHEK1,RAD51,BRCA1,EZH2,CDC7
GO:BP	protein phosphorylation	GO:0006468	0.00834379	2.07864	1673	96	24	18123	BUB1B,BUB1,CHEK1,CCNB2,PLK4,TPX2,RAD51,CDK1,TTK,EZH2,CCNA2,PLK1,RQCD1,CCNB1,CDK2,INCENP,CDC7,KIF14,CLSPN,CCNF,NEK2,MELK,CDC25C,ECT2
GO:BP	G0 to G1 transition	GO:0045023	0.00958674	2.01833	48	96	5	18123	CHEK1,RAD51,BRCA1,EZH2,CDC7
GO:BP	DNA-dependent DNA replication maintenance of fidelity	GO:0045005	0.00958674	2.01833	48	96	5	18123	TIMELESS,PCNA,RAD51,DNA2,RFWD3
GO:BP	kinetochore organization	GO:0051383	0.0108213	1.96572	23	96	4	18123	CENPK,DLGAP5,CENPA,CENPH
GO:BP	intracellular signal transduction	GO:0035556	0.0122906	1.91043	2886	96	33	18123	RACGAP1,BUB1B,BUB1,CHEK1,TIMELESS,PCNA,ORC1,TPX2,ZWILCH,RFC5,GTSE1,CDK1,ZWINT,MAD2L1,EXO1,TTK,BRCA1,EZH2,CCNA2,PLK1,RQCD1,CCNB1,CDK2,KIF14,CLSPN,DNA2,MELK,CDC25C,ECT2,RFC2,RFWD3,WDR76,SPDL1
GO:BP	regulation of transferase activity	GO:0051338	0.0128954	1.88957	1036	96	18	18123	PCNA,CCNB2,TPX2,RFC5,MAD2L1,EZH2,FBXO5,CCNA2,PLK1,CCNB1,INCENP,KIF14,CLSPN,CCNF,NEK2,CDC25C,ECT2,RFC2
GO:BP	spindle assembly involved in meiosis	GO:0090306	0.0141297	1.84987	8	96	3	18123	CCNB2,FBXO5,ASPM
GO:BP	postreplication repair	GO:0006301	0.0143096	1.84437	52	96	5	18123	PCNA,RFC5,BRCA1,DTL,RFC2
GO:BP	establishment of spindle localization	GO:0051293	0.0143096	1.84437	52	96	5	18123	NUSAP1,MAD2L1,PLK1,CENPA,SPDL1
GO:BP	negative regulation of cellular component organization	GO:0051129	0.0187401	1.72723	760	96	15	18123	BUB1B,BUB1,CHEK1,TPX2,ZWINT,MAD2L1,TTK,BRCA1,FBXO5,PLK1,CCNB1,MCM2,KIF14,CCNF,SPDL1
GO:BP	protein-containing complex subunit organization	GO:0043933	0.0210754	1.67622	2017	96	26	18123	MCM6,CENPO,HJURP,ORC1,TPX2,CENPI,OIP5,RAD51,KIF2C,CENPK,DLGAP5,CDK1,ASF1B,FBXO5,KIF18A,ORC6,CENPA,CCNB1,KIF18B,CENPL,MCM2,KIF14,CENPH,MCM8,ECT2,RRM1
GO:BP	positive regulation of DNA-directed DNA polymerase activity	GO:1900264	0.0211131	1.67545	9	96	3	18123	PCNA,RFC5,RFC2
GO:BP	meiosis II	GO:0007135	0.0211131	1.67545	9	96	3	18123	BUB1B,BUB1,SGOL1
GO:BP	regulation of DNA-directed DNA polymerase activity	GO:1900262	0.0211131	1.67545	9	96	3	18123	PCNA,RFC5,RFC2
GO:BP	meiotic sister chromatid segregation	GO:0045144	0.0211131	1.67545	9	96	3	18123	BUB1B,BUB1,SGOL1
GO:BP	regulation of mitotic centrosome separation	GO:0046602	0.0211131	1.67545	9	96	3	18123	KIF11,CHEK1,NEK2
GO:BP	meiotic sister chromatid cohesion	GO:0051177	0.0211131	1.67545	9	96	3	18123	BUB1B,BUB1,SGOL1
GO:BP	meiosis II cell cycle process	GO:0061983	0.0211131	1.67545	9	96	3	18123	BUB1B,BUB1,SGOL1
GO:BP	female gamete generation	GO:0007292	0.0213246	1.67112	145	96	7	18123	CCNB2,TTK,FBXO5,PLK1,CCNB1,MCM8,ASPM
GO:BP	interstrand cross-link repair	GO:0036297	0.0225771	1.64633	57	96	5	18123	FANCI,RAD51,UBE2T,MCM8,RFWD3
GO:BP	regulation of cyclin-dependent protein serine/threonine kinase activity	GO:0000079	0.023952	1.62066	98	96	6	18123	CCNB2,CCNA2,PLK1,CCNB1,CCNF,CDC25C
GO:BP	female meiotic nuclear division	GO:0007143	0.0245189	1.6105	28	96	4	18123	CCNB2,TTK,FBXO5,PLK1
GO:BP	meiotic cell cycle phase transition	GO:0044771	0.0300456	1.52222	10	96	3	18123	CCNB2,TTK,CDC25C
GO:BP	regulation of cyclin-dependent protein kinase activity	GO:1904029	0.0301239	1.52109	102	96	6	18123	CCNB2,CCNA2,PLK1,CCNB1,CCNF,CDC25C
GO:BP	establishment of mitotic spindle orientation	GO:0000132	0.0325524	1.48742	30	96	4	18123	MAD2L1,PLK1,CENPA,SPDL1
GO:BP	protein localization to chromatin	GO:0071168	0.0372236	1.42918	31	96	4	18123	CDCA5,EZH2,PLK1,MCM8
GO:BP	centromeric sister chromatid cohesion	GO:0070601	0.0411539	1.38559	11	96	3	18123	BUB1B,BUB1,SGOL1
GO:BP	chromatin remodeling	GO:0006338	0.0419535	1.37723	222	96	8	18123	CENPO,HJURP,CENPI,OIP5,CENPK,CENPA,CENPL,CENPH
GO:BP	protein-containing complex assembly	GO:0065003	0.0450838	1.34598	1724	96	23	18123	MCM6,CENPO,HJURP,ORC1,TPX2,CENPI,OIP5,RAD51,CENPK,DLGAP5,CDK1,ASF1B,FBXO5,ORC6,CENPA,CCNB1,CENPL,MCM2,KIF14,CENPH,MCM8,ECT2,RRM1
GO:BP	DNA damage response, signal transduction by p53 class mediator	GO:0030330	0.0463148	1.33428	110	96	6	18123	PCNA,GTSE1,CDK1,RQCD1,CCNB1,CDC25C
GO:BP	pre-replicative complex assembly	GO:0036388	0.0464108	1.33338	66	96	5	18123	MCM6,ORC1,ORC6,MCM2,MCM8
GO:BP	regulation of cell cycle checkpoint	GO:1901976	0.0480179	1.3186	33	96	4	18123	MAD2L1,CCNB1,RFWD3,WDR76
GO:CC	chromosome	GO:0005694	1.06651e-36	35.972	1795	98	62	18964	MCM6,BUB1B,SPC25,KIF4A,NUSAP1,BUB1,NCAPH,CENPO,CHEK1,GINS1,TIMELESS,NCAPG,PCNA,HJURP,NCAPG2,ORC1,PLK4,ZWILCH,CENPI,RFC5,TMPO,PARPBP,OIP5,RAD51,CDCA5,KIF2C,CENPK,CDK1,ZWINT,UHRF1,FEN1,WDHD1,PRC1,MAD2L1,XRCC2,PRIM1,TTK,ASF1B,BRCA1,EZH2,PLK1,KIF18A,ORC6,SKA1,CENPA,CENPL,ATAD5,MCM2,SGOL1,INCENP,CENPH,ERCC6L,POLA2,DTL,DNA2,NEK2,MCM8,RFC2,RFWD3,WDR76,SPDL1,MCM10
GO:CC	intracellular non-membrane-bounded organelle	GO:0043232	1.57058e-35	34.8039	5094	98	87	18964	RACGAP1,MCM6,BUB1B,SPC25,KIF4A,NUSAP1,KIF11,BUB1,NCAPH,CENPO,CHEK1,GINS1,TIMELESS,KIF23,NCAPG,LMNB1,PCNA,CCNB2,HJURP,NCAPG2,ORC1,PLK4,TPX2,ZWILCH,CENPI,RFC5,TMPO,PARPBP,OIP5,RAD51,CDCA5,KIF2C,GTSE1,CENPK,DLGAP5,CDK1,ZWINT,UHRF1,FEN1,UBE2T,WDHD1,PRC1,MAD2L1,KIFC1,XRCC2,PRIM1,TTK,ASF1B,BRCA1,EZH2,CKAP2L,FBXO5,PLK1,KIF18A,KIF15,ORC6,RQCD1,SKA1,CENPA,CCNB1,KIF18B,CENPL,ATAD5,MCM2,SGOL1,CDK2,INCENP,CD…
GO:CC	non-membrane-bounded organelle	GO:0043228	1.7912e-35	34.7469	5102	98	87	18964	RACGAP1,MCM6,BUB1B,SPC25,KIF4A,NUSAP1,KIF11,BUB1,NCAPH,CENPO,CHEK1,GINS1,TIMELESS,KIF23,NCAPG,LMNB1,PCNA,CCNB2,HJURP,NCAPG2,ORC1,PLK4,TPX2,ZWILCH,CENPI,RFC5,TMPO,PARPBP,OIP5,RAD51,CDCA5,KIF2C,GTSE1,CENPK,DLGAP5,CDK1,ZWINT,UHRF1,FEN1,UBE2T,WDHD1,PRC1,MAD2L1,KIFC1,XRCC2,PRIM1,TTK,ASF1B,BRCA1,EZH2,CKAP2L,FBXO5,PLK1,KIF18A,KIF15,ORC6,RQCD1,SKA1,CENPA,CCNB1,KIF18B,CENPL,ATAD5,MCM2,SGOL1,CDK2,INCENP,CD…
GO:CC	chromosomal region	GO:0098687	4.58966e-35	34.3382	348	98	36	18964	MCM6,BUB1B,SPC25,BUB1,CENPO,CHEK1,NCAPG,PCNA,HJURP,ORC1,ZWILCH,CENPI,OIP5,RAD51,CDCA5,KIF2C,CENPK,CDK1,ZWINT,FEN1,MAD2L1,TTK,EZH2,PLK1,KIF18A,SKA1,CENPA,CENPL,MCM2,SGOL1,INCENP,CENPH,ERCC6L,DNA2,NEK2,SPDL1
GO:CC	spindle	GO:0005819	1.78408e-27	26.7486	390	98	32	18964	RACGAP1,BUB1B,KIF4A,NUSAP1,KIF11,KIF23,PLK4,TPX2,KIF2C,DLGAP5,CDK1,PRC1,MAD2L1,KIFC1,TTK,CKAP2L,FBXO5,PLK1,KIF18A,KIF15,SKA1,CCNB1,KIF18B,SGOL1,INCENP,CDC7,KIF14,NEK2,KIF20A,ASPM,ECT2,SPDL1
GO:CC	chromosome, centromeric region	GO:0000775	4.72119e-27	26.3259	200	98	26	18964	BUB1B,SPC25,BUB1,CENPO,NCAPG,HJURP,ZWILCH,CENPI,OIP5,CDCA5,KIF2C,CENPK,ZWINT,MAD2L1,TTK,PLK1,KIF18A,SKA1,CENPA,CENPL,SGOL1,INCENP,CENPH,ERCC6L,NEK2,SPDL1
GO:CC	nucleus	GO:0005634	7.53673e-26	25.1228	7607	98	91	18964	RACGAP1,MCM6,BUB1B,SPC25,KIF4A,NUSAP1,KIF11,BUB1,NCAPH,CENPO,CHEK1,GINS1,TIMELESS,KIF23,NCAPG,FANCI,LMNB1,PCNA,CCNB2,HJURP,NCAPG2,ORC1,PLK4,TPX2,CENPI,RFC5,TMPO,PARPBP,OIP5,RAD51,CDCA5,KIF2C,GTSE1,CENPK,DLGAP5,CDK1,ZWINT,UHRF1,FEN1,UBE2T,WDHD1,PRC1,MAD2L1,KIFC1,EXO1,XRCC2,SRSF7,PRIM1,TTK,ASF1B,SRSF2,BRCA1,EZH2,FBXO5,CCNA2,PLK1,KIF18A,ORC6,RQCD1,CENPA,CCNB1,KIF18B,CENPL,ATAD5,SRSF3,MCM2,SGOL1,CDK2…
GO:CC	condensed chromosome, centromeric region	GO:0000779	3.84443e-24	23.4152	144	98	22	18964	BUB1B,SPC25,BUB1,CENPO,NCAPG,ZWILCH,CENPI,KIF2C,CENPK,ZWINT,MAD2L1,TTK,PLK1,KIF18A,SKA1,CENPA,SGOL1,INCENP,CENPH,ERCC6L,NEK2,SPDL1
GO:CC	condensed chromosome	GO:0000793	1.74075e-23	22.7593	239	98	25	18964	BUB1B,SPC25,BUB1,CENPO,CHEK1,NCAPG,ZWILCH,CENPI,RAD51,KIF2C,CENPK,ZWINT,MAD2L1,TTK,BRCA1,PLK1,KIF18A,SKA1,CENPA,SGOL1,INCENP,CENPH,ERCC6L,NEK2,SPDL1
GO:CC	kinetochore	GO:0000776	2.88464e-23	22.5399	133	98	21	18964	BUB1B,SPC25,BUB1,CENPO,ZWILCH,CENPI,KIF2C,CENPK,ZWINT,MAD2L1,TTK,PLK1,KIF18A,SKA1,CENPA,SGOL1,INCENP,CENPH,ERCC6L,NEK2,SPDL1
GO:CC	nucleoplasm	GO:0005654	2.03637e-22	21.6911	4112	98	69	18964	RACGAP1,MCM6,KIF4A,BUB1,NCAPH,CENPO,CHEK1,GINS1,TIMELESS,KIF23,FANCI,LMNB1,PCNA,HJURP,NCAPG2,ORC1,TPX2,CENPI,RFC5,PARPBP,OIP5,RAD51,CDCA5,GTSE1,CENPK,CDK1,ZWINT,UHRF1,FEN1,UBE2T,WDHD1,PRC1,MAD2L1,EXO1,XRCC2,SRSF7,PRIM1,ASF1B,SRSF2,BRCA1,EZH2,FBXO5,CCNA2,PLK1,ORC6,CENPA,CCNB1,KIF18B,CENPL,SRSF3,MCM2,SGOL1,CDK2,INCENP,CDC7,CENPH,CLSPN,POLA2,DTL,DNA2,TRA2B,NEK2,MCM8,KIF20A,CDC25C,ECT2,RFC2,RFWD3,MCM…
GO:CC	nuclear lumen	GO:0031981	3.96176e-22	21.4021	4453	98	71	18964	RACGAP1,MCM6,KIF4A,NUSAP1,BUB1,NCAPH,CENPO,CHEK1,GINS1,TIMELESS,KIF23,FANCI,LMNB1,PCNA,HJURP,NCAPG2,ORC1,PLK4,TPX2,CENPI,RFC5,PARPBP,OIP5,RAD51,CDCA5,GTSE1,CENPK,CDK1,ZWINT,UHRF1,FEN1,UBE2T,WDHD1,PRC1,MAD2L1,EXO1,XRCC2,SRSF7,PRIM1,ASF1B,SRSF2,BRCA1,EZH2,FBXO5,CCNA2,PLK1,ORC6,CENPA,CCNB1,KIF18B,CENPL,SRSF3,MCM2,SGOL1,CDK2,INCENP,CDC7,CENPH,CLSPN,POLA2,DTL,DNA2,TRA2B,NEK2,MCM8,KIF20A,CDC25C,ECT2,RF…
GO:CC	microtubule cytoskeleton	GO:0015630	6.63448e-22	21.1782	1313	98	43	18964	RACGAP1,BUB1B,KIF4A,NUSAP1,KIF11,CHEK1,KIF23,PCNA,CCNB2,PLK4,TPX2,RAD51,KIF2C,GTSE1,DLGAP5,CDK1,PRC1,MAD2L1,KIFC1,XRCC2,TTK,CKAP2L,FBXO5,PLK1,KIF18A,KIF15,SKA1,CCNB1,KIF18B,SGOL1,CDK2,INCENP,CDC7,KIF14,CCNF,DTL,SASS6,NEK2,KIF20A,CEP78,ASPM,ECT2,SPDL1
GO:CC	supramolecular complex	GO:0099080	8.23905e-17	16.0841	1325	98	38	18964	RACGAP1,BUB1B,SPC25,KIF4A,NUSAP1,KIF11,BUB1,CENPO,KIF23,LMNB1,TPX2,ZWILCH,CENPI,KIF2C,GTSE1,CENPK,CDK1,ZWINT,PRC1,MAD2L1,KIFC1,TTK,PLK1,KIF18A,KIF15,RQCD1,SKA1,CENPA,KIF18B,SGOL1,INCENP,KIF14,CENPH,ERCC6L,NEK2,KIF20A,ASPM,SPDL1
GO:CC	intracellular organelle lumen	GO:0070013	4.68495e-16	15.3293	5579	98	71	18964	RACGAP1,MCM6,KIF4A,NUSAP1,BUB1,NCAPH,CENPO,CHEK1,GINS1,TIMELESS,KIF23,FANCI,LMNB1,PCNA,HJURP,NCAPG2,ORC1,PLK4,TPX2,CENPI,RFC5,PARPBP,OIP5,RAD51,CDCA5,GTSE1,CENPK,CDK1,ZWINT,UHRF1,FEN1,UBE2T,WDHD1,PRC1,MAD2L1,EXO1,XRCC2,SRSF7,PRIM1,ASF1B,SRSF2,BRCA1,EZH2,FBXO5,CCNA2,PLK1,ORC6,CENPA,CCNB1,KIF18B,CENPL,SRSF3,MCM2,SGOL1,CDK2,INCENP,CDC7,CENPH,CLSPN,POLA2,DTL,DNA2,TRA2B,NEK2,MCM8,KIF20A,CDC25C,ECT2,RF…
GO:CC	organelle lumen	GO:0043233	4.68495e-16	15.3293	5579	98	71	18964	RACGAP1,MCM6,KIF4A,NUSAP1,BUB1,NCAPH,CENPO,CHEK1,GINS1,TIMELESS,KIF23,FANCI,LMNB1,PCNA,HJURP,NCAPG2,ORC1,PLK4,TPX2,CENPI,RFC5,PARPBP,OIP5,RAD51,CDCA5,GTSE1,CENPK,CDK1,ZWINT,UHRF1,FEN1,UBE2T,WDHD1,PRC1,MAD2L1,EXO1,XRCC2,SRSF7,PRIM1,ASF1B,SRSF2,BRCA1,EZH2,FBXO5,CCNA2,PLK1,ORC6,CENPA,CCNB1,KIF18B,CENPL,SRSF3,MCM2,SGOL1,CDK2,INCENP,CDC7,CENPH,CLSPN,POLA2,DTL,DNA2,TRA2B,NEK2,MCM8,KIF20A,CDC25C,ECT2,RF…
GO:CC	membrane-enclosed lumen	GO:0031974	4.68495e-16	15.3293	5579	98	71	18964	RACGAP1,MCM6,KIF4A,NUSAP1,BUB1,NCAPH,CENPO,CHEK1,GINS1,TIMELESS,KIF23,FANCI,LMNB1,PCNA,HJURP,NCAPG2,ORC1,PLK4,TPX2,CENPI,RFC5,PARPBP,OIP5,RAD51,CDCA5,GTSE1,CENPK,CDK1,ZWINT,UHRF1,FEN1,UBE2T,WDHD1,PRC1,MAD2L1,EXO1,XRCC2,SRSF7,PRIM1,ASF1B,SRSF2,BRCA1,EZH2,FBXO5,CCNA2,PLK1,ORC6,CENPA,CCNB1,KIF18B,CENPL,SRSF3,MCM2,SGOL1,CDK2,INCENP,CDC7,CENPH,CLSPN,POLA2,DTL,DNA2,TRA2B,NEK2,MCM8,KIF20A,CDC25C,ECT2,RF…
GO:CC	mitotic spindle	GO:0072686	2.09403e-15	14.679	161	98	17	18964	RACGAP1,NUSAP1,KIF11,KIF23,TPX2,CDK1,PRC1,MAD2L1,KIFC1,CKAP2L,PLK1,KIF18A,SKA1,KIF18B,CDC7,ASPM,ECT2
GO:CC	intracellular organelle	GO:0043229	5.78411e-14	13.2378	13117	98	98	18964	RACGAP1,MCM6,BUB1B,SPC25,KIF4A,NUSAP1,KIF11,BUB1,NCAPH,CENPO,CHEK1,GINS1,TIMELESS,KIF23,NCAPG,FANCI,LMNB1,PCNA,CCNB2,HJURP,NCAPG2,ORC1,PLK4,TPX2,ZWILCH,CENPI,RFC5,TMPO,PARPBP,OIP5,RAD51,CDCA5,KIF2C,GTSE1,CENPK,DLGAP5,CDK1,ZWINT,UHRF1,FEN1,UBE2T,WDHD1,PRC1,MAD2L1,KIFC1,EXO1,XRCC2,SRSF7,PRIM1,TTK,ASF1B,SRSF2,BRCA1,EZH2,CKAP2L,FBXO5,CCNA2,PLK1,KIF18A,KIF15,ORC6,RQCD1,SKA1,CENPA,CCNB1,KIF18B,CENPL,AT…
GO:CC	cytoskeleton	GO:0005856	3.81247e-13	12.4188	2339	98	44	18964	RACGAP1,BUB1B,KIF4A,NUSAP1,KIF11,CHEK1,KIF23,LMNB1,PCNA,CCNB2,PLK4,TPX2,RAD51,KIF2C,GTSE1,DLGAP5,CDK1,PRC1,MAD2L1,KIFC1,XRCC2,TTK,CKAP2L,FBXO5,PLK1,KIF18A,KIF15,SKA1,CCNB1,KIF18B,SGOL1,CDK2,INCENP,CDC7,KIF14,CCNF,DTL,SASS6,NEK2,KIF20A,CEP78,ASPM,ECT2,SPDL1
GO:CC	nuclear chromosome	GO:0000228	1.46586e-12	11.8339	237	98	17	18964	MCM6,CHEK1,GINS1,TIMELESS,PCNA,ORC1,RAD51,WDHD1,PRIM1,BRCA1,PLK1,ORC6,MCM2,INCENP,POLA2,NEK2,MCM10
GO:CC	microtubule	GO:0005874	1.83158e-12	11.7372	435	98	21	18964	RACGAP1,KIF4A,NUSAP1,KIF11,KIF23,TPX2,KIF2C,GTSE1,CDK1,PRC1,KIFC1,PLK1,KIF18A,KIF15,SKA1,KIF18B,INCENP,KIF14,NEK2,KIF20A,ASPM
GO:CC	microtubule organizing center	GO:0005815	1.25476e-11	10.9014	815	98	26	18964	BUB1B,CHEK1,KIF23,PCNA,CCNB2,PLK4,RAD51,KIF2C,DLGAP5,CDK1,KIFC1,XRCC2,CKAP2L,PLK1,KIF18A,KIF15,CCNB1,SGOL1,CDK2,CCNF,DTL,SASS6,NEK2,CEP78,ASPM,SPDL1
GO:CC	replication fork	GO:0005657	1.26244e-11	10.8988	67	98	11	18964	CHEK1,TIMELESS,PCNA,RFC5,UHRF1,WDHD1,XRCC2,PRIM1,POLA2,RFC2,MCM10
GO:CC	organelle	GO:0043226	4.23899e-11	10.3727	14027	98	98	18964	RACGAP1,MCM6,BUB1B,SPC25,KIF4A,NUSAP1,KIF11,BUB1,NCAPH,CENPO,CHEK1,GINS1,TIMELESS,KIF23,NCAPG,FANCI,LMNB1,PCNA,CCNB2,HJURP,NCAPG2,ORC1,PLK4,TPX2,ZWILCH,CENPI,RFC5,TMPO,PARPBP,OIP5,RAD51,CDCA5,KIF2C,GTSE1,CENPK,DLGAP5,CDK1,ZWINT,UHRF1,FEN1,UBE2T,WDHD1,PRC1,MAD2L1,KIFC1,EXO1,XRCC2,SRSF7,PRIM1,TTK,ASF1B,SRSF2,BRCA1,EZH2,CKAP2L,FBXO5,CCNA2,PLK1,KIF18A,KIF15,ORC6,RQCD1,SKA1,CENPA,CCNB1,KIF18B,CENPL,AT…
GO:CC	spindle pole	GO:0000922	1.14802e-09	8.94005	168	98	13	18964	KIF11,PLK4,TPX2,DLGAP5,PRC1,MAD2L1,CKAP2L,PLK1,CCNB1,SGOL1,NEK2,ASPM,SPDL1
GO:CC	centrosome	GO:0005813	1.73781e-09	8.76	620	98	21	18964	CHEK1,KIF23,PCNA,CCNB2,PLK4,KIF2C,DLGAP5,CDK1,XRCC2,CKAP2L,PLK1,KIF15,CCNB1,SGOL1,CDK2,CCNF,DTL,SASS6,NEK2,CEP78,ASPM
GO:CC	kinesin complex	GO:0005871	1.75022e-09	8.75691	52	98	9	18964	KIF11,KIF23,KIF2C,KIFC1,KIF18A,KIF15,KIF18B,KIF14,KIF20A
GO:CC	intracellular membrane-bounded organelle	GO:0043231	4.57355e-09	8.33975	12046	98	91	18964	RACGAP1,MCM6,BUB1B,SPC25,KIF4A,NUSAP1,KIF11,BUB1,NCAPH,CENPO,CHEK1,GINS1,TIMELESS,KIF23,NCAPG,FANCI,LMNB1,PCNA,CCNB2,HJURP,NCAPG2,ORC1,PLK4,TPX2,CENPI,RFC5,TMPO,PARPBP,OIP5,RAD51,CDCA5,KIF2C,GTSE1,CENPK,DLGAP5,CDK1,ZWINT,UHRF1,FEN1,UBE2T,WDHD1,PRC1,MAD2L1,KIFC1,EXO1,XRCC2,SRSF7,PRIM1,TTK,ASF1B,SRSF2,BRCA1,EZH2,FBXO5,CCNA2,PLK1,KIF18A,ORC6,RQCD1,CENPA,CCNB1,KIF18B,CENPL,ATAD5,SRSF3,MCM2,SGOL1,CDK2…
GO:CC	intracellular anatomical structure	GO:0005622	8.73286e-09	8.05884	14808	98	98	18964	RACGAP1,MCM6,BUB1B,SPC25,KIF4A,NUSAP1,KIF11,BUB1,NCAPH,CENPO,CHEK1,GINS1,TIMELESS,KIF23,NCAPG,FANCI,LMNB1,PCNA,CCNB2,HJURP,NCAPG2,ORC1,PLK4,TPX2,ZWILCH,CENPI,RFC5,TMPO,PARPBP,OIP5,RAD51,CDCA5,KIF2C,GTSE1,CENPK,DLGAP5,CDK1,ZWINT,UHRF1,FEN1,UBE2T,WDHD1,PRC1,MAD2L1,KIFC1,EXO1,XRCC2,SRSF7,PRIM1,TTK,ASF1B,SRSF2,BRCA1,EZH2,CKAP2L,FBXO5,CCNA2,PLK1,KIF18A,KIF15,ORC6,RQCD1,SKA1,CENPA,CCNB1,KIF18B,CENPL,AT…
GO:CC	polymeric cytoskeletal fiber	GO:0099513	1.25209e-08	7.90236	766	98	22	18964	RACGAP1,KIF4A,NUSAP1,KIF11,KIF23,LMNB1,TPX2,KIF2C,GTSE1,CDK1,PRC1,KIFC1,PLK1,KIF18A,KIF15,SKA1,KIF18B,INCENP,KIF14,NEK2,KIF20A,ASPM
GO:CC	midbody	GO:0030496	1.32927e-07	6.87639	197	98	12	18964	RACGAP1,KIF4A,KIF23,CDK1,PRC1,PLK1,INCENP,KIF14,NEK2,KIF20A,ASPM,ECT2
GO:CC	cytosol	GO:0005829	1.74801e-07	6.75746	5361	98	57	18964	RACGAP1,BUB1B,SPC25,KIF4A,KIF11,BUB1,NCAPH,CENPO,CHEK1,KIF23,NCAPG,FANCI,CCNB2,ORC1,PLK4,TPX2,ZWILCH,CENPI,CDCA5,KIF2C,GTSE1,CENPK,DLGAP5,CDK1,ZWINT,PRC1,MAD2L1,SRSF2,CKAP2L,FBXO5,CCNA2,PLK1,KIF18A,KIF15,RQCD1,SKA1,CENPA,CCNB1,KIF18B,CENPL,SGOL1,CDK2,INCENP,KIF14,CENPH,ERCC6L,POLA2,CCNF,DTL,SASS6,NEK2,MCM8,CDC25C,CEP78,ECT2,RRM1,SPDL1
GO:CC	spindle midzone	GO:0051233	1.85031e-07	6.73276	36	98	7	18964	RACGAP1,PRC1,PLK1,KIF18A,KIF18B,INCENP,KIF14
GO:CC	protein-containing complex	GO:0032991	6.83009e-07	6.16557	5541	98	57	18964	RACGAP1,MCM6,BUB1B,SPC25,KIF11,NCAPH,CENPO,CHEK1,GINS1,TIMELESS,KIF23,NCAPG,PCNA,CCNB2,NCAPG2,ORC1,ZWILCH,RFC5,RAD51,KIF2C,CDK1,FEN1,MAD2L1,KIFC1,XRCC2,PRIM1,ASF1B,SRSF2,BRCA1,EZH2,CCNA2,KIF18A,KIF15,ORC6,RQCD1,SKA1,CENPA,CCNB1,KIF18B,ATAD5,MCM2,CDK2,INCENP,KIF14,POLA2,CCNF,DTL,DNA2,TRA2B,NEK2,MCM8,KIF20A,ECT2,RFC2,RRM1,SPDL1,MCM10
GO:CC	cyclin-dependent protein kinase holoenzyme complex	GO:0000307	6.93541e-07	6.15893	43	98	7	18964	PCNA,CCNB2,CDK1,CCNA2,CCNB1,CDK2,CCNF
GO:CC	membrane-bounded organelle	GO:0043227	9.59232e-07	6.01808	13201	98	92	18964	RACGAP1,MCM6,BUB1B,SPC25,KIF4A,NUSAP1,KIF11,BUB1,NCAPH,CENPO,CHEK1,GINS1,TIMELESS,KIF23,NCAPG,FANCI,LMNB1,PCNA,CCNB2,HJURP,NCAPG2,ORC1,PLK4,TPX2,CENPI,RFC5,TMPO,PARPBP,OIP5,RAD51,CDCA5,KIF2C,GTSE1,CENPK,DLGAP5,CDK1,ZWINT,UHRF1,FEN1,UBE2T,WDHD1,PRC1,MAD2L1,KIFC1,EXO1,XRCC2,SRSF7,PRIM1,TTK,ASF1B,SRSF2,BRCA1,EZH2,FBXO5,CCNA2,PLK1,KIF18A,ORC6,RQCD1,CENPA,CCNB1,KIF18B,CENPL,ATAD5,SRSF3,MCM2,SGOL1,CDK2…
GO:CC	spindle microtubule	GO:0005876	9.79856e-07	6.00884	71	98	8	18964	KIF4A,KIF11,CDK1,PRC1,PLK1,KIF18A,SKA1,KIF18B
GO:CC	supramolecular fiber	GO:0099512	1.76441e-06	5.7534	997	98	22	18964	RACGAP1,KIF4A,NUSAP1,KIF11,KIF23,LMNB1,TPX2,KIF2C,GTSE1,CDK1,PRC1,KIFC1,PLK1,KIF18A,KIF15,SKA1,KIF18B,INCENP,KIF14,NEK2,KIF20A,ASPM
GO:CC	supramolecular polymer	GO:0099081	2.04101e-06	5.69016	1005	98	22	18964	RACGAP1,KIF4A,NUSAP1,KIF11,KIF23,LMNB1,TPX2,KIF2C,GTSE1,CDK1,PRC1,KIFC1,PLK1,KIF18A,KIF15,SKA1,KIF18B,INCENP,KIF14,NEK2,KIF20A,ASPM
GO:CC	chromosome, telomeric region	GO:0000781	3.22946e-06	5.49087	160	98	10	18964	MCM6,CHEK1,PCNA,ORC1,RAD51,CDK1,FEN1,EZH2,MCM2,DNA2
GO:CC	microtubule associated complex	GO:0005875	4.09363e-06	5.38789	164	98	10	18964	KIF11,KIF23,KIF2C,KIFC1,KIF18A,KIF15,KIF18B,INCENP,KIF14,KIF20A
GO:CC	nuclear replication fork	GO:0043596	7.42293e-06	5.12942	35	98	6	18964	TIMELESS,PCNA,WDHD1,PRIM1,POLA2,MCM10
GO:CC	centralspindlin complex	GO:0097149	4.23507e-05	4.37314	3	98	3	18964	RACGAP1,KIF23,ECT2
GO:CC	nuclear body	GO:0016604	5.40111e-05	4.26752	816	98	18	18964	CENPO,PCNA,NCAPG2,CENPI,OIP5,RAD51,ZWINT,EXO1,SRSF7,SRSF2,BRCA1,KIF18B,SRSF3,CDK2,INCENP,CDC25C,ECT2,RFWD3
GO:CC	serine/threonine protein kinase complex	GO:1902554	0.000113083	3.9466	88	98	7	18964	PCNA,CCNB2,CDK1,CCNA2,CCNB1,CDK2,CCNF
GO:CC	protein kinase complex	GO:1902911	0.00035381	3.45123	104	98	7	18964	PCNA,CCNB2,CDK1,CCNA2,CCNB1,CDK2,CCNF
GO:CC	transferase complex, transferring phosphorus-containing groups	GO:0061695	0.000373168	3.4281	266	98	10	18964	PCNA,CCNB2,CDK1,PRIM1,CCNA2,CCNB1,CDK2,POLA2,CCNF,DNA2
GO:CC	condensed nuclear chromosome	GO:0000794	0.000664664	3.1774	73	98	6	18964	CHEK1,RAD51,BRCA1,PLK1,INCENP,NEK2
GO:CC	condensin complex	GO:0000796	0.00232743	2.63312	8	98	3	18964	NCAPH,NCAPG,NCAPG2
GO:CC	nuclear origin of replication recognition complex	GO:0005664	0.00347804	2.45866	9	98	3	18964	ORC1,ORC6,MCM2
GO:CC	origin recognition complex	GO:0000808	0.00347804	2.45866	9	98	3	18964	ORC1,ORC6,MCM2
GO:CC	CMG complex	GO:0071162	0.00494999	2.3054	10	98	3	18964	MCM6,GINS1,MCM2
GO:CC	outer kinetochore	GO:0000940	0.00494999	2.3054	10	98	3	18964	BUB1B,SKA1,SPDL1
GO:CC	cytoplasm	GO:0005737	0.00544794	2.26377	11951	98	81	18964	RACGAP1,BUB1B,SPC25,KIF4A,NUSAP1,KIF11,BUB1,NCAPH,CENPO,CHEK1,GINS1,KIF23,NCAPG,FANCI,CCNB2,HJURP,ORC1,PLK4,TPX2,ZWILCH,CENPI,TMPO,PARPBP,RAD51,CDCA5,KIF2C,GTSE1,CENPK,DLGAP5,CDK1,ZWINT,FEN1,WDHD1,PRC1,MAD2L1,KIFC1,XRCC2,SRSF7,TTK,SRSF2,BRCA1,EZH2,CKAP2L,FBXO5,CCNA2,PLK1,KIF18A,KIF15,RQCD1,SKA1,CENPA,CCNB1,KIF18B,CENPL,SRSF3,MCM2,SGOL1,CDK2,INCENP,CDC7,KIF14,CENPH,CLSPN,ERCC6L,POLA2,CCNF,DTL,DNA2…
GO:CC	cyclin B1-CDK1 complex	GO:0097125	0.00836515	2.07753	2	98	2	18964	CDK1,CCNB1
GO:CC	DNA replication preinitiation complex	GO:0031261	0.00900701	2.04542	12	98	3	18964	MCM6,GINS1,MCM2
GO:CC	MCM complex	GO:0042555	0.00900701	2.04542	12	98	3	18964	MCM6,MCM2,MCM8
GO:CC	intercellular bridge	GO:0045171	0.0145419	1.83738	76	98	5	18964	KIF23,TPX2,PRC1,CDC7,KIF20A
GO:CC	mitotic spindle midzone	GO:1990023	0.0147909	1.83	14	98	3	18964	PRC1,KIF18A,KIF18B
GO:CC	transferase complex	GO:1990234	0.018134	1.74151	795	98	14	18964	BUB1B,PCNA,CCNB2,CDK1,PRIM1,BRCA1,EZH2,CCNA2,CCNB1,CDK2,POLA2,CCNF,DTL,DNA2
GO:CC	meiotic spindle	GO:0072687	0.0184194	1.73473	15	98	3	18964	FBXO5,INCENP,ASPM
GO:CC	lateral element	GO:0000800	0.0184194	1.73473	15	98	3	18964	RAD51,BRCA1,INCENP
GO:CC	synaptonemal structure	GO:0099086	0.0204284	1.68977	42	98	4	18964	RAD51,BRCA1,PLK1,INCENP
GO:CC	synaptonemal complex	GO:0000795	0.0204284	1.68977	42	98	4	18964	RAD51,BRCA1,PLK1,INCENP
GO:CC	replication fork protection complex	GO:0031298	0.0250107	1.60187	3	98	2	18964	TIMELESS,MCM10
GO:CC	inner kinetochore	GO:0000939	0.0250107	1.60187	3	98	2	18964	CENPO,CENPA
GO:CC	protein-DNA complex	GO:0032993	0.0365868	1.43668	212	98	7	18964	MCM6,GINS1,PCNA,PRIM1,CENPA,MCM2,POLA2
GO:CC	DNA polymerase complex	GO:0042575	0.0452915	1.34398	20	98	3	18964	PRIM1,POLA2,DNA2
